# Supplementary material for: Evolution of E. coli in a mouse model of inflammatory bowel disease leads to a disease-specific bacterial genotype and trade-offs with clinical relevance
Source: Gut Microbes. 2023 Dec 7;15(2):2286675. doi: 10.1080/19490976.2023.2286675 (PMC10730162; doi:10.1080/19490976.2023.2286675)
Supplement: Supplementary_tables_GutMicrobes_rev1.xlsx [file KGMI_A_2286675_SM6828.xlsx]

## Sheet: Table S1
Information of mice used in the experiment
mouse_number	mouseID	experiment	genotype	isolator
M1	M01_Exp2_WT	Exp2	C57BL/6NTac	5
M2	M02_Exp1_WT	Exp1	C57BL/6NTac	1
M3	M02_Exp2_WT	Exp2	C57BL/6NTac	5
M4	M03_Exp1_WT	Exp1	C57BL/6NTac	1
M5	M03_Exp2_WT	Exp2	C57BL/6NTac	5
M6	M04_Exp2_WT	Exp2	C57BL/6NTac	5
M7	M05_Exp2_WT	Exp2	C57BL/6NTac	6
M8	M06_Exp1_WT	Exp1	C57BL/6NTac	2
M9	M06_Exp2_WT	Exp2	C57BL/6NTac	7
M10	M07_Exp2_WT	Exp2	C57BL/6NTac	7
M11	M09_Exp2_WT	Exp2	C57BL/6NTac	7
M12	M10_Exp2_WT	Exp2	C57BL/6NTac	8
M13	M11_Exp2_WT	Exp2	C57BL/6NTac	8
M14	M13_Exp1_WT	Exp1	C57BL/6NTac	2
M15	M07_Exp1_KO	Exp1	KO	3
M16	M08_Exp1_KO	Exp1	KO	3
M17	M09_Exp1_KO	Exp1	KO	3
M18	M10_Exp1_KO	Exp1	KO	4
M19	M11_Exp1_KO	Exp1	KO	4
M20	M12_Exp1_KO	Exp1	KO	4
M21	M14_Exp2_KO	Exp2	KO	10
M22	M18_Exp2_KO	Exp2	KO	11
M23	M20_Exp2_KO	Exp2	KO	12
M24	M21_Exp2_KO	Exp2	KO	12
M25	M22_Exp2_KO	Exp2	KO	13

## Sheet: Table S2
Lipocalin-2 levels measured in the fecal samples collected during the evolution experiment (pg/mg of feces)
mouse_number	mouseID	experiment	day 0	day 2	day 7	day 9	day 14	day 16	day 21	day 26	day 28	day 30	day 35	day 37	day 42	day 44	day 49	day 51	day 56	day 58	day 63	day 65	day 70	day 72	day 77	day 84
M1	M01_Exp2_WT	Exp2	0.3	0.5	0.49	0	0	0	4.88	0	0.33	0	0	0	1.49	10.48	0.17	0.67	1.24	0	0.78	0.78	7.52	8.39	0	0
M2	M02_Exp1_WT	Exp1	2.24034	0	0.53381		1.50903		0.82385		0		0.17058		0		4.61205		1.77534		0.8942		0.54587		1.0218	0.76571
M3	M02_Exp2_WT	Exp2	0.23	0	0	0	0.14	1.74	0.63	0	0	0	0	0	0.31	1.78	1.73	0.82	1.2	4.04	2.55	0.72	0	4.57	1.38	0.86
M4	M03_Exp1_WT	Exp1	1.19527	4.67328	1.55695		0.53799		0.79209		0.03914		0		0		2.15226		3.52987		1.3456		0.01459		0.17991	0.36237
M5	M03_Exp2_WT	Exp2	0	0.09	0.61	0	0	0	0.54	0	0	0	0	0	1.49	1.41	0.91	2.27	1.13	1.99	0.36	4.99	5.6	5.83	1.75	8.47
M6	M04_Exp2_WT	Exp2	0	0	0	1.7	0	0.24	0.58	0	0.14	0	0	0	0.59	1.08	0.24	2.79	5.08	1.73	0.49	2.34	4.81	3.02	18.41	0
M7	M05_Exp2_WT	Exp2	0	0	0	0	0.59	0	1.55	2.83	0	0	0	0	3.5	0.51	0.47	4.07	1.28	0.59	1.13	3.54	6.36	5.03	4.85	0.62
M8	M06_Exp1_WT	Exp1	1.19744	0.57818	1.5395		0.65697		1.00675		0.10476		0		0.18326		0.76587		1.20471		0.31989		2.50776		0.46379	0.62801
M9	M06_Exp2_WT	Exp2	0	2.36	5.42	0	0	0	1.43	0.06	0	0	0	0	1.47	1.57	0.37	0.61	0.01	0	1.69	1.94	1.24	27.67	0.59	0
M10	M07_Exp2_WT	Exp2	0	0.46	0.33	4.91	0.42	0.32	1.93	0.2	0.04	0	0	0	0	1.66	2.06	4.05	1.42	1.21	1.82	1.58	13.75	81.39	0	0
M11	M09_Exp2_WT	Exp2	0	0.63	0	2.63	0	0	1.32	1.01	0	0	0.27	0	1.14	3.28	2.31	1.83	1.21	4.41	2.51	1.97	8.26	0.79	0	0
M12	M10_Exp2_WT	Exp2	0	14.7	0	0.48	0	0	0	0	0	0	0	0	0.97	1.12	5.96	3.1	1.59	1.05	1.49	5.49	10.76	3.24	11.87	0
M13	M11_Exp2_WT	Exp2	0	0.39	0	0	0	0	0	0	0	0	0	0	2.48	0.62	3.22	0.29	4.37	69.54	0	2.73	6.08	0.94	7.85	0
M14	M13_Exp1_WT	Exp1	0.83814	1.85696	1.32438		0		0		0		0.47763		0.97113		0.29598		0.00762		0.2963	0.33051	0.81168	1.92853	0.88613
M15	M07_Exp1_KO	Exp1	0.87395	1.98351	3.61555		0.78573		3.50191		12.2822		32.917		90.0858		410.036		52.4249		226.989		129.865		147.452	146.49
M16	M08_Exp1_KO	Exp1	0.08281	0	2.97247		0.856		1.21715		5.01187		39.7876		55.5566		255.459		198.778		58.0633		78.1184		95.1295	189.931
M17	M09_Exp1_KO	Exp1	0.32746	0	1.64737		1.26255		3.49061		4.62281		17.9902		45.7346		113.619		59.6876		116.898		190.381		131.55	115.527
M18	M10_Exp1_KO	Exp1	0	0	3.14154		1.68238		10.8712		6.81539		16.1396		39.266		57.6333		170.576		91.6913		37.5059		114.604	127.747
M19	M11_Exp1_KO	Exp1	0.03754	0	4.66354		0.69176		37.6751		61.0187		19.5152		27.6152		58.0069		128.075		70.6295		111.718		111.716	71.0022
M20	M12_Exp1_KO	Exp1	0	0.31359	0.26047		2.96807		7.72295		13.2655		8.75645		15.3223		18.6513		60.2765		52.495		116.841		127.992	169.83
M21	M14_Exp2_KO	Exp2	0.57	2.53	4.96	0.04	1.69	5.65	3.72	8.52	3.36	3.56	8.3	19.73	24.61	9.55	41.09	59.37	54.93	44.5	48.97	27.68	80.86	158.97	14.64	25.63
M22	M18_Exp2_KO	Exp2	0	0	15.39	47.92	0.56	0.02	4.03	5.22	6.78	7.67	7.59	7.87	31.23	26.23	36.73	71.79	77.35	78.51		91.38	325.24	556.66	143.75	158.81
M23	M20_Exp2_KO	Exp2	0.31	0	24.44		63.81	8.63	4.74	2.84	13.53	11.93	22.1	24.78	48.24	50.56	67.31	86.51	69.75	0	91.37	58.01	324.66	443.47	55.11	46
M24	M21_Exp2_KO	Exp2	0.29	1.73	9.54	2.09	2.75	1.7	1.33	4.38	2.06	0.55	1.13	3.82	3.06	12.63	13.11	13.19	37.77	42.24	105.15	74.64	333.65	529.43	157.55	101.68
M25	M22_Exp2_KO	Exp2	0	2.51	7.95	4.6	2.37	4.53	3.11	8.24	23.21	18	27.43	28.97	104.03	91.28	158.84	131.78	211.81	85.21	125.93	160.33	428.78	366.68	101.86	58.48

## Sheet: Table S3
Statistical test for difference in fecal lipocalin-2 levels between the samples from WT and KO mice during the evolution experiment
week	pvalue	qvalue
Week 0	0.396138	0.396138
Week 1	0.000515867	0.000609661
Week 2	9.79609e-05	0.000127349
Week 3	0.000681795	0.000738611
Week 4	1.58159e-05	5.0858e-05
Week 5	1.05356e-05	5.0858e-05
Week 6	3.10779e-05	5.0858e-05
Week 7	2.49384e-05	5.0858e-05
Week 8	2.47597e-05	5.0858e-05
Week 9	4.15333e-05	5.99925e-05
Week 10	2.49384e-05	5.0858e-05
Week 11	3.12973e-05	5.0858e-05
Week 12	1.82619e-05	5.0858e-05

## Sheet: Table S4
Bacterial load in the fecal samples collected from the mice during the experiment, measured in CFU counts/ mg of wet feces
mouse_number	mouseID	experiment	d0	d2	d7	d9	d14	d16	d21	d26	d28	d30	d35	d37	d42	d44	d49	d51	d56	d58	d63	d65	d70	d72	d77	d84	d91	d98
M1	M01_Exp2_WT	Exp2	0		41300000	6120000	45500000	2080000	207000000	44400000	25200000	37900000	63800000	25200000	44400000	16000000	39900000	105000000	42600000	54300000	367000000	484000000	2210000	21900000	85300000	223000000	103000000	189000000
M2	M02_Exp1_WT	Exp1	0	57700000	55700000	10700000	23400000	38800000	15200000	9500000	50000000	16200000	10800000	21100000	25400000	66700000	4130000000		38300000	22200000	36000000	67500000	14600000		5790000	39500000	506000000
M3	M02_Exp2_WT	Exp2	0		25800000	32400000	37900000	767000	109000000	58100000	28700000	19900000	41100000	36700000	48400000	29700000	36800000	57400000	57200000	401000	41200000	606000000	1060000	26100000	94100000	165000000	239000000	221000000
M4	M03_Exp1_WT	Exp1	0	77200000	36900000	29100000	11900000	15200000	133000000	23400000	43300000	13200000	45100000	70400000	42000000	105000000	817000000		66700000	51800000	65900000	53600000	14800000		54500000	68600000
M5	M03_Exp2_WT	Exp2	0		82300000	28400000	50000000	3710000	207000000	30300000	60900000	41100000	65200000	34600000	40200000	32300000	52200000	63600000	77400000	38300000	73500000	59700000	2680000	41100000	75800000	136000000	237000000	207000000
M6	M04_Exp2_WT	Exp2	0		55900000	45100000	58200000	2520000	45000000	62800000	28700000	21200000	46300000	24700000	42900000	12800000	47200000	50000000	29700000	38600000	66500000	49500000	3270000	37100000	78000000	174000000	198000000	90900000
M7	M05_Exp2_WT	Exp2	2760		67000000	25600000	31500000	3160000	242000000	19100000	11800000	35200000	32100000	19800000	29700000	50500000	42200000	45600000	53100000	145000000	505000000	521000000	1220000	55600000	59100000	67200000	146000000	208000000
M8	M06_Exp1_WT	Exp1	0	74200000	141000000	8810000	9510000	44600000	26000000	35400000	24800000	52400000	56600000	129000000	94300000	76900000	2520000000		86500000	39700000	10000000		14100000		55300000	62300000	39700000	84200000
M9	M06_Exp2_WT	Exp2	0		28400000	33700000	23900000	5060000	210000000	450000000	32400000	34500000	59000000	27100000	29700000	43100000	37500000	139000000	62400000	121000000	67300000	453000000	1280000	43500000	78300000	71800000	144000000	121000000
M10	M07_Exp2_WT	Exp2	0		27400000	18600000	21200000	3240000	52700000	25000000	42600000	39900000	15300000	15000000	10200000	47900000	42400000	41800000	25200000	21800000	37500000	41900000	1490000	39900000	29100000	26600000	27800000	161000000
M11	M09_Exp2_WT	Exp2	0		33500000	18900000	28700000	2220000	274000000	66700000	51600000	43500000	31800000	23700000	27600000	41300000	64700000	39900000		59700000	593000000	61600000	2380000	31200000	65400000	60000000	33500000	210000000
M12	M10_Exp2_WT	Exp2	0		44400000	57900000	17600000	3910000	47400000	35600000	37100000	23700000	16200000	27100000	34700000	31900000	31200000	18400000	51500000	199000000	61900000	40000000	3790000	13500000	51500000	41700000	35500000	156000000
M13	M11_Exp2_WT	Exp2	0		56300000	37100000	44400000	1440000	37100000	32500000	27900000	22100000	46200000	34800000	17900000	43700000	16100000	27700000	21400000	79200000	87500000	49000000	3590000	32300000	46700000	34200000	48900000
M15	M07_Exp1_KO	Exp1	0	32700000	45200000	17300000	7200000	6590000	8270000	7830000	53400000	70400000	141000000	107000000	158000000	141000000	1700000000		173000000	75000000	84400000		63900000		63400000	40300000
M16	M08_Exp1_KO	Exp1	0	0	48100000	8300000	134000000	10200000	9160000	7600000	55800000	12000000	29000000	131000000	187000000	248000000	1400000000		125000000	124000000	68900000		43100000		54900000	70800000	113000000	60000000
M17	M09_Exp1_KO	Exp1	0	56300000	30200000	14100000	8430000	29000000	45200000	5860000	78900000	91800000	118000000	44500000	40400000	70500000	1730000000		152000000	11800000	36400000	17800000	42400000		53400000	40400000
M18	M10_Exp1_KO	Exp1	0	22800000	33100000	56400000	101000000	10500000	26600000	50000000	150000000	23900000	47700000	86000000	138000000	82500000	2850000000		8280000	47000000	45000000	45300000	34500000		77800000	68600000	54400000	85700000
M19	M11_Exp1_KO	Exp1	0	28600000	51700000	55600000	9120000	76700000	11500000	23400000	50000000	12200000	91500000	19800000	61400000	63200000	907000000		86000000	153000000	47400000	100000000	50000000		49200000	82500000	99200000	72900000
M20	M12_Exp1_KO	Exp1	0	155000000	46900000	59700000	124000000	54000000	44400000	23900000	72200000	9140000	30400000	55900000	56300000	63000000	11800000000		48000000	146000000	68900000	90000000	223000000		64700000	102000000	55900000	103000000
M21	M14_Exp2_KO	Exp2	0		6.92308e+07	4.45545e+07	2.68421e+07	2.62136e+06	2.72727e+08	5.29412e+07	7.10526e+07	6.61765e+07	100000000	6.38298e+07	3.38235e+07	2.47253e+07	36000000	2.55319e+08	2.52632e+08	6.36364e+07	5.93407e+07	7.25806e+07	3593750	1.81818e+07	6.76471e+07	2.01031e+08	6.16667e+07	2.57576e+08
M22	M18_Exp2_KO	Exp2	319.149		7.57282e+07	3.67021e+07	2.55319e+07	3.06818e+06	4.10526e+07	66000000	5.15152e+07	64062500	4.09091e+07	50000000	4.60396e+07	5.05102e+07	4.8913e+07	6.17647e+07	1.36364e+08	7.65957e+07	4.28571e+08	78125000	3.93939e+06	8.73786e+07	42187500	60937500	6.03093e+07	3.54839e+08
M23	M20_Exp2_KO	Exp2	0		49500000	3.70968e+07	34500000	2343750	4.95146e+07	4.30693e+07	6.99029e+07	5.05102e+07	270000000	6.94737e+07	96875000	1.85567e+08	5.35714e+07	3.86598e+07	5.16129e+07	5.54348e+07	8.96907e+07	6.06383e+07	4.0099e+06	2.16346e+07	78000000	2.25806e+08	60000000	1.21212e+08
M24	M21_Exp2_KO	Exp2	322.581		5.93407e+07	30000000	31500000	2.91262e+06	5.05263e+07	5.5102e+07	1.73684e+07	3.8764e+07	2.06897e+07	24000000	5.16667e+07	140625000		54000000	1.2766e+08	2.03883e+08	4.94845e+08	4.3299e+08	4.03226e+06	3.0303e+07	1.54639e+08	5.68421e+07	5.14706e+07	1.93069e+08
M25	M22_Exp2_KO	Exp2	789.474		350000000	2.71277e+07	6.63158e+07	6.42857e+06	4.03226e+07	4.30693e+07	3.82353e+07	2.35294e+07	8.54651e+07	3.82653e+07	6.8617e+07	78125000	6.16667e+07	40000000	3.52041e+07	9.45652e+07	5.96939e+08	6.06383e+08	2.42424e+06	1.21212e+08	195000000	3.47368e+08	2.05882e+08	1.51515e+08

## Sheet: Table S5
Statistical tests of differences in CFU counts between samples from WT and KO mice during the experiment.
	pvalue	qvalue
day 2	0.121335	0.19717
week 1	0.400864	0.521123
week 2	0.642939	0.642939
week 3	0.0455818	0.122204
week 4	0.00539977	0.023399
week 5	0.0874272	0.162365
week 6	0.00193338	0.0185091
week 7	0.0471939	0.122204
week 8	0.0564018	0.122204
week 9	0.468842	0.554086
week 10	0.00284756	0.0185091
week 11	0.601989	0.642939
week 12	0.384717	0.521123

## Sheet: Table S6
			M1				M2				M3			M4				M5				M6				M7				M8				M9				M10				M11				M12
			M01_Exp2_WT				M02_Exp1_WT				M02_Exp2_WT			M03_Exp1_WT				M03_Exp2_WT				M04_Exp2_WT				M05_Exp2_WT				M06_Exp1_WT				M06_Exp2_WT				M07_Exp2_WT				M09_Exp2_WT				M10_Exp2_WT
seq_id	position	mutation	week 1	week 4	week 8	week 12	week 1	week 4	week 8	week 12	week 4	week 8	week 12	week 1	week 4	week 8	week 12	week 1	week 4	week 8	week 12	week 1	week 4	week 8	week 12	week 1	week 4	week 8	week 12	week 1	week 4	week 8	week 12	week 1	week 4	week 8	week 12	week 1	week 4	week 8	week 12	week 1	week 4	week 8	week 12	week 1	week 4	week 8	week 12
Chromosome	522	C→T																																	0.055
Chromosome	8007	C→A																				0.081
Chromosome	9348	G→A																																							0.08
Chromosome	9672	C→A																								0.074
Chromosome	11777	C→T
Chromosome	12265	C→T	0.068
Chromosome	13278	C→G
Chromosome	13743	G→T
Chromosome	14320	G→T																			0.054
Chromosome	15115	G→T
Chromosome	16071	G→T																0.052
Chromosome	18202	A→G										0.089
Chromosome	20439	T→C
Chromosome	22176	A→G																																												0.084
Chromosome	22208	G→T
Chromosome	22544	C→A																																								0.16
Chromosome	23119	T→C
Chromosome	24272	G→A																																		0.053
Chromosome	26675	G→C
Chromosome	27295	G→T																																												0.06
Chromosome	31982	C→G
Chromosome	33093	G→A																																				0.1
Chromosome	33099	T→C																																				0.077
Chromosome	36107	A→T
Chromosome	36582	G→A
Chromosome	37582	G→T
Chromosome	37586	C→A
Chromosome	38566	G→T
Chromosome	39330	G→A																																													0.052
Chromosome	40672	A→G																						0.064
Chromosome	41690	G→A	0.154
Chromosome	41734	C→A																								0.068
Chromosome	41743	T→C	0.128
Chromosome	41780	A→G	0.089
Chromosome	41783	A→G	0.089
Chromosome	43071	G→T																																				0.121
Chromosome	44083	G→A
Chromosome	45673	G→T
Chromosome	46098	T→A										0.065
Chromosome	47135	A→G																								0.055
Chromosome	48246	G→T																																													0.053
Chromosome	48701	G→T
Chromosome	49677	G→T
Chromosome	49765	T→A
Chromosome	49832	G→T
Chromosome	51655	T→C																																															0.077
Chromosome	52212	C→A																																			0.056
Chromosome	53442	G→A									0.217
Chromosome	55170	C→T
Chromosome	57723	G→T
Chromosome	57860	A→G																0.073
Chromosome	58044	C→T
Chromosome	58586	G→A																								0.051
Chromosome	60057	C→A																						0.052
Chromosome	63273	A→T																																				0.069
Chromosome	64321	T→A																																							0.071
Chromosome	64550	T→C
Chromosome	65482	C→A										0.071
Chromosome	67478	T→G																									0.056
Chromosome	67632	C→A																																				0.16
Chromosome	69506	T→C																				0.067
Chromosome	70309	C→G
Chromosome	70789	G→A																																						0.078
Chromosome	70844	G→A																				0.07
Chromosome	71442	A→T																																			0.053
Chromosome	72093	G→T																																												0.077
Chromosome	74383	A→G																																												0.078
Chromosome	75477	G→A
Chromosome	77185	G→T
Chromosome	77196	C→A
Chromosome	80583	T→C																																	0.073
Chromosome	80620	C→T																																	0.066
Chromosome	80643	G→A																																	0.065
Chromosome	80667	C→T																																	0.067
Chromosome	82838	T→C																				0.089
Chromosome	83233	C→G
Chromosome	89831	C→A
Chromosome	90641	C→T									0.182
Chromosome	91515	G→A
Chromosome	96477	C→A																					0.051
Chromosome	96638	G→T									0.103
Chromosome	98317	G→T
Chromosome	100344	G→T
Chromosome	102235	G→A
Chromosome	102272	A→G																																							0.098
Chromosome	104499	G→A
Chromosome	107221	G→T										0.062
Chromosome	109623	G→A																						0.082
Chromosome	109972	A→G																	0.07
Chromosome	110606	A→G																																						0.053
Chromosome	111010	T→A																																								0.105
Chromosome	112134	A→T																																0.061
Chromosome	113457	G→A
Chromosome	114897	G→T
Chromosome	115742	G→A
Chromosome	115897	C→T																																								0.147
Chromosome	117614	A→G
Chromosome	117963	G→T																0.067
Chromosome	119773	C→A																																								0.19
Chromosome	122095	A→G
Chromosome	122113	C→A
Chromosome	122944	C→T
Chromosome	123296	G→A	0.069
Chromosome	123959	T→C																		0.051
Chromosome	124748	C→A
Chromosome	124990	C→T																0.052
Chromosome	126172	d1 bp																																						0.077
Chromosome	126233	C→T
Chromosome	126472	A→G																				0.082
Chromosome	127309	C→T
Chromosome	132750	T→C																0.056
Chromosome	140542	G→T
Chromosome	142555	T→C																								0.051
Chromosome	143328	C→A																																							0.08
Chromosome	143632	A→T																																						0.062
Chromosome	146867	T→C																			0.053
Chromosome	147083	A→G	0.074
Chromosome	148074	C→T
Chromosome	148744	A→T
Chromosome	149819	T→C																																													0.061
Chromosome	151258	C→A
Chromosome	153527	T→A
Chromosome	154107	C→A
Chromosome	154546	C→A
Chromosome	156378	C→A
Chromosome	156780	T→A																																							0.078
Chromosome	157024	A→T
Chromosome	158620	G→A
Chromosome	158681	C→T
Chromosome	158826	T→C
Chromosome	159476	C→T						0.097
Chromosome	159496	d1 bp
Chromosome	159497	d1 bp
Chromosome	160217	C→T						0.097
Chromosome	161820	G→C																																0.08
Chromosome	162238	A→C
Chromosome	162241	A→T
Chromosome	164115	G→T
Chromosome	166487	C→A
Chromosome	168793	G→T		0.077
Chromosome	171445	G→T																0.053
Chromosome	173889	C→A
Chromosome	175454	A→G																				0.071
Chromosome	175572	G→A
Chromosome	176365	G→T
Chromosome	178688	G→T																				0.058
Chromosome	179032	G→T
Chromosome	179773	A→G						0.073
Chromosome	180372	G→C
Chromosome	182714	C→A																																	0.063
Chromosome	182820	C→T																																0.125
Chromosome	183541	d1 bp
Chromosome	184083	C→T																																	0.058
Chromosome	184292	C→A
Chromosome	184969	C→A																																0.075
Chromosome	190127	T→C
Chromosome	191044	G→T																																															0.051
Chromosome	193032	C→A																																													0.074
Chromosome	194376	C→T
Chromosome	196647	G→A
Chromosome	198863	T→C
Chromosome	199061	G→A
Chromosome	199466	C→A
Chromosome	201511	T→C																	0.061
Chromosome	202392	T→C																			0.093				0.083				0.069
Chromosome	202425	G→T
Chromosome	202432	G→T																								0.055
Chromosome	202494	d1 bp																																	0.053
Chromosome	203618	C→A																								0.051
Chromosome	205434	A→T																																												0.068
Chromosome	205773	A→G
Chromosome	205792	G→A	0.059
Chromosome	206252	C→A																				0.051
Chromosome	209158	T→C																																												0.1
Chromosome	211630	C→A
Chromosome	215260	G→T
Chromosome	215439	G→A
Chromosome	216176	A→T
Chromosome	217007	A→G
Chromosome	218785	G→T																																0.06
Chromosome	219640	C→A																0.062
Chromosome	220274	G→T																																				0.1
Chromosome	221370	G→T
Chromosome	221475	A→G
Chromosome	221855	A→G
Chromosome	222998	G→T																																0.062
Chromosome	223952	C→T																																0.097
Chromosome	225293	C→T
Chromosome	228813	C→T
Chromosome	229672	C→A									0.087
Chromosome	230529	G→A
Chromosome	231597	G→A
Chromosome	231618	C→A
Chromosome	232544	G→T																				0.063
Chromosome	234088	T→C
Chromosome	234390	G→A										0.082
Chromosome	236656	G→T																																												0.125
Chromosome	237383	G→T
Chromosome	237849	T→C							0.052
Chromosome	237875	A→G																													0.051
Chromosome	238531	C→T														0.052
Chromosome	238557	G→A
Chromosome	238744	T→C														0.055
Chromosome	239258	A→T																0.062
Chromosome	239338	A→T																0.074
Chromosome	242936	A→G																																												0.055
Chromosome	243343	G→T																																						0.062
Chromosome	243577	G→T
Chromosome	244361	G→T		0.051
Chromosome	245881	T→A
Chromosome	246098	A→G						0.08
Chromosome	249013	T→C																																0.064
Chromosome	249409	G→A
Chromosome	250348	C→T
Chromosome	255292	T→A
Chromosome	255921	G→T
Chromosome	257185	G→T
Chromosome	257850	C→A																																												0.139
Chromosome	258797	G→T																0.065
Chromosome	258798	C→T
Chromosome	261130	T→A																					0.066
Chromosome	262394	C→T	0.053
Chromosome	262840	G→A
Chromosome	264084	C→T																									0.062
Chromosome	264090	A→T
Chromosome	265067	G→T																																												0.064
Chromosome	266356	C→T
Chromosome	267228	T→C																0.059
Chromosome	267322	G→T
Chromosome	267456	C→A
Chromosome	274747	A→G										0.074
Chromosome	275793	A→T										0.091
Chromosome	276447	G→T
Chromosome	278577	G→T																																	0.061
Chromosome	280643	C→A																																		0.053
Chromosome	283436	A→G
Chromosome	283541	G→T
Chromosome	283606	G→A
Chromosome	283813	A→G																																								0.182
Chromosome	284688	A→T																					0.069
Chromosome	288043	C→A																																0.077
Chromosome	288752	A→T
Chromosome	288870	G→A																					0.052
Chromosome	289486	C→A
Chromosome	289878	C→A
Chromosome	290245	G→A
Chromosome	290706	T→A																																		0.053
Chromosome	291039	C→T
Chromosome	291192	C→A																																						0.062
Chromosome	291641	C→A
Chromosome	292136	C→A
Chromosome	292610	C→T																																0.077
Chromosome	293107	G→T
Chromosome	293154	G→T																				0.08
Chromosome	296588	G→A																			0.062
Chromosome	296720	G→T																																												0.133
Chromosome	297277	G→A
Chromosome	297380	C→A
Chromosome	299533	G→A																																		0.053
Chromosome	299712	C→A																					0.055
Chromosome	303169	C→A
Chromosome	303524	A→T																						0.066
Chromosome	303914	C→A
Chromosome	305410	G→A										0.077
Chromosome	307812	G→T			0.058
Chromosome	308969	C→A
Chromosome	308980	A→T										0.095
Chromosome	309834	T→A																	0.068
Chromosome	310462	C→G																					0.067
Chromosome	311461	G→T
Chromosome	311911	A→G
Chromosome	313195	A→G	0.071
Chromosome	313988	A→T																0.051
Chromosome	318090	A→G
Chromosome	318949	G→T																																0.094
Chromosome	319877	G→T																0.085
Chromosome	320918	C→A
Chromosome	321303	A→G																																						0.056
Chromosome	322192	G→A
Chromosome	322479	C→A																																	0.087
Chromosome	323297	G→A
Chromosome	323572	G→A																					0.055
Chromosome	324261	C→A
Chromosome	325687	A→G										0.082
Chromosome	325970	d1 bp																								0.062
Chromosome	327464	C→G																									0.062
Chromosome	327844	C→T
Chromosome	329192	C→T
Chromosome	330254	G→T
Chromosome	332418	T→C
Chromosome	334984	G→T
Chromosome	336870	A→G
Chromosome	337697	+A																					0.103
Chromosome	337761	C→A
Chromosome	337851	G→A
Chromosome	345940	G→T
Chromosome	346209	G→A												0.181
Chromosome	347139	T→C
Chromosome	347172	C→A
Chromosome	349065	C→A
Chromosome	350375	T→C
Chromosome	351147	T→C
Chromosome	351910	A→G																					0.069
Chromosome	352354	G→T
Chromosome	352651	G→T				0.052
Chromosome	352837	C→T																	0.064
Chromosome	353519	A→C																			0.08
Chromosome	356612	G→A																																							0.064
Chromosome	358830	C→A																																0.082
Chromosome	359124	C→G																										0.058
Chromosome	363304	C→A		0.052
Chromosome	363314	C→A
Chromosome	364312	G→T																						0.061
Chromosome	364665	C→T																																0.085
Chromosome	365239	G→A																																0.106
Chromosome	366763	G→T	0.053
Chromosome	367468	C→A																																0.111
Chromosome	369376	C→A	0.059
Chromosome	370883	A→G
Chromosome	372260	G→T	0.055
Chromosome	373690	G→A
Chromosome	375451	G→T																																								0.093
Chromosome	377063	C→A
Chromosome	377071	G→A
Chromosome	377107	A→C						0.054
Chromosome	377335	G→A
Chromosome	377338	C→T
Chromosome	377536	G→A
Chromosome	377539	T→C
Chromosome	377542	G→C
Chromosome	378031	G→A
Chromosome	378933	G→T																																0.074
Chromosome	380357	T→G																														0.053
Chromosome	380477	C→T
Chromosome	380566	C→A																				0.065
Chromosome	380924	T→A														0.067																0.053
Chromosome	382928	G→A
Chromosome	383946	C→T					0.055
Chromosome	384269	A→T										0.064
Chromosome	387804	T→C																					0.069
Chromosome	388842	C→A
Chromosome	390219	G→A
Chromosome	390414	A→C																				0.07
Chromosome	390696	G→T	0.062
Chromosome	392906	C→T
Chromosome	394148	T→C
Chromosome	394151	G→A
Chromosome	396131	A→T
Chromosome	396453	C→A
Chromosome	397206	T→C
Chromosome	398621	T→A		0.051
Chromosome	400443	C→A																								0.074
Chromosome	401182	A→T																																0.111
Chromosome	401435	T→A
Chromosome	405899	C→G
Chromosome	405954	G→T																								0.074
Chromosome	407606	A→T
Chromosome	408509	G→T																																0.055
Chromosome	408669	C→A										0.063
Chromosome	410555	G→T
Chromosome	410805	G→T			0.057
Chromosome	410904	G→A																																						0.074
Chromosome	412239	C→A
Chromosome	413905	C→A																																															0.055
Chromosome	415089	C→T
Chromosome	416059	C→A	0.091
Chromosome	416900	C→A																																												0.056
Chromosome	416943	G→C																					0.051
Chromosome	419649	C→A																0.066
Chromosome	422358	A→T																																														0.051
Chromosome	423223	A→G																					0.061
Chromosome	424369	T→C										0.089
Chromosome	424845	G→A																				0.06
Chromosome	425609	G→T	0.064
Chromosome	426752	T→A																				0.074
Chromosome	427510	T→C
Chromosome	429668	A→T
Chromosome	429878	C→T
Chromosome	429910	C→A																																												0.176
Chromosome	430126	T→A																											0.058
Chromosome	430487	G→T																										0.058
Chromosome	433070	G→T	0.105
Chromosome	433503	G→T																0.073
Chromosome	437875	A→G
Chromosome	439795	G→A
Chromosome	440028	C→A
Chromosome	440044	T→C																																															0.055
Chromosome	440409	C→A																																							0.066
Chromosome	442067	C→A										0.081
Chromosome	442318	C→T
Chromosome	442766	A→T
Chromosome	442790	G→T																																				0.129
Chromosome	445736	C→A																																	0.069
Chromosome	448470	G→A
Chromosome	450020	G→C
Chromosome	451252	C→A									0.156
Chromosome	452018	G→A
Chromosome	452189	A→G																														0.051
Chromosome	452192	G→A																														0.052
Chromosome	452736	C→A																																												0.092
Chromosome	454619	C→A
Chromosome	458495	A→G
Chromosome	460111	C→T																					0.073
Chromosome	463248	G→T																				0.053
Chromosome	464561	A→G
Chromosome	465155	G→A																	0.051
Chromosome	467095	G→A
Chromosome	473386	G→T																																	0.057
Chromosome	474449	A→G
Chromosome	475288	C→A																																												0.051
Chromosome	476153	A→G	0.064
Chromosome	476909	A→G																																							0.051
Chromosome	478833	A→T
Chromosome	479288	C→A	0.066
Chromosome	479996	G→C																																0.074
Chromosome	480001	C→A
Chromosome	480674	C→A
Chromosome	482140	C→T																									0.066
Chromosome	482241	A→T
Chromosome	484084	C→A
Chromosome	488139	C→A																0.051
Chromosome	488157	G→A																					0.063
Chromosome	489716	C→A
Chromosome	493201	G→T																																												0.069
Chromosome	493559	C→A																																0.067
Chromosome	494114	T→A					0.056
Chromosome	494117	C→T
Chromosome	494589	G→C																0.053
Chromosome	496396	G→T																																							0.102
Chromosome	496645	G→T																																0.143
Chromosome	497506	C→A
Chromosome	497825	T→A																																								0.129
Chromosome	499098	G→T																							0.053
Chromosome	500120	G→T	0.077
Chromosome	500433	C→A
Chromosome	502884	A→C	0.054
Chromosome	503602	A→G																																												0.093
Chromosome	504019	G→T	0.077
Chromosome	504037	A→G
Chromosome	504542	G→A										0.087
Chromosome	505281	C→T																	0.052
Chromosome	505931	T→A																																	0.057
Chromosome	506851	G→A
Chromosome	508629	A→G																	0.063
Chromosome	509989	G→T
Chromosome	510611	A→T
Chromosome	514622	C→T																																												0.093
Chromosome	516536	d1 bp
Chromosome	517839	C→A																																0.093
Chromosome	518919	G→A																																	0.055
Chromosome	519082	A→G																						0.058
Chromosome	519572	A→T																								0.052
Chromosome	519728	T→A																					0.059
Chromosome	520728	C→A																																							0.087
Chromosome	522077	G→A
Chromosome	522230	G→T
Chromosome	524482	A→G																																								0.085
Chromosome	524517	T→A																					0.051
Chromosome	524519	C→G																																								0.174
Chromosome	525536	C→A
Chromosome	527503	A→T
Chromosome	528142	A→G																			0.058
Chromosome	528394	G→A																																												0.077
Chromosome	530038	G→A				0.053
Chromosome	530320	G→A
Chromosome	530857	G→T																									0.05
Chromosome	531176	G→A
Chromosome	532899	d1 bp																																			0.062
Chromosome	533437	C→A																																	0.064
Chromosome	535782	C→T
Chromosome	535991	G→A	0.065
Chromosome	537044	G→T																																												0.094
Chromosome	537374	G→A																0.08
Chromosome	537788	A→T
Chromosome	538065	C→T
Chromosome	539108	C→T
Chromosome	539435	C→T
Chromosome	540250	G→A																			0.058
Chromosome	540289	C→T																									0.077
Chromosome	540614	C→A		0.082
Chromosome	540622	G→T																									0.056
Chromosome	540816	A→T
Chromosome	542145	C→T
Chromosome	542237	G→A
Chromosome	544192	G→T																			0.064
Chromosome	544923	T→C
Chromosome	545985	T→A																																			0.058
Chromosome	546001	d1 bp																																											0.065
Chromosome	546440	C→T																																		0.057
Chromosome	546739	T→A
Chromosome	547120	C→T																				0.089
Chromosome	549256	C→T																																							0.095
Chromosome	549321	T→A
Chromosome	549334	+ACT																																		0.381	0.534						0.512	0.114	0.122
Chromosome	549363	A→G																									0.561
Chromosome	549525	G→A							0.644	0.322						0.173																0.411	0.066							0.524	0.694		0.229	0.684	0.629			0.082	0.067
Chromosome	549722	A→T																														0.099
Chromosome	549727	C→A	0.078
Chromosome	549741	A→G
Chromosome	549837	A→T																																		0.111
Chromosome	549927	A→G
Chromosome	549929	A→G
Chromosome	549942	C→T																																					0.454		0.116
Chromosome	549951	+ATT
Chromosome	549954	+ACTGCGACG
Chromosome	549969	C→T
Chromosome	549983	G→A														0.625	0.738				0.071		0.143	0.308	0.236		0.21	0.161	0.107			0.35	0.736		0.667
Chromosome	549984	C→T										0.667	0.121
Chromosome	549987	C→A
Chromosome	549996	G→C
Chromosome	550005	C→A
Chromosome	550114	C→T
Chromosome	550121	G→A														0.075
Chromosome	550155	G→A			0.571	0.626							0.357						0.157	0.652	0.157				0.134				0.205
Chromosome	550157	T→C
Chromosome	550181	G→A
Chromosome	550251	T→G
Chromosome	550283	A→C				0.29																															0.506								0.399
Chromosome	550283	A→G											0.301							0.593	0.232				0.251				0.282															0.212
Chromosome	550318	G→T																			0.103				0.148		0.08	0.254	0.067
Chromosome	550319	A→G
Chromosome	550327	+AACATCCAA
Chromosome	550334	+AAA
Chromosome	550339	G→T																																														0.75	0.778
Chromosome	550340	T→C
Chromosome	550341	T→A			0.078
Chromosome	551092	C→A
Chromosome	551378	G→T																				0.098
Chromosome	552887	T→C
Chromosome	553154	G→A																0.099
Chromosome	553516	C→T																								0.097
Chromosome	553518	C→A																																								0.421
Chromosome	553522	C→G
Chromosome	553522	C→T					0.063							0.55	0.727	0.866	0.826	0.069								0.188				0.201	0.512	0.933	0.869	0.25				0.756	1	0.477	0.314	0.297	0.052	0.141	0.171	0.059
Chromosome	553588	G→A																		0.056
Chromosome	553603	T→C																		0.059
Chromosome	553709	T→G																									1	1
Chromosome	553712	T→G																			0.437	0.188	0.813	1	0.407				0.41
Chromosome	553759	G→T																										0.059
Chromosome	553763	G→A
Chromosome	553778	G→A
Chromosome	553804	C→T
Chromosome	553823	G→A			0.759	0.579							0.39					0.483	1	0.875	0.203				0.185				0.339
Chromosome	553836	T→G																												0.129
Chromosome	553880	C→T		1	0.111	0.35
Chromosome	553898	d1 bp
Chromosome	553899	d1 bp
Chromosome	553934	d1 bp
Chromosome	553939	C→T
Chromosome	553940	C→T																																	0.246	0.266	0.299
Chromosome	554003	G→A
Chromosome	554018	d11 bp																				0.099
Chromosome	554034	C→T	0.303			0.075
Chromosome	554089	+GCCAGCCC																			0.262				0.158	0.468	0.267	0.439	0.212
Chromosome	554128	+T
Chromosome	554185	C→T
Chromosome	554194	G→T									1	1	0.641
Chromosome	554212	+AAAT
Chromosome	554398	A→C																												0.065
Chromosome	554440	d16 bp
Chromosome	554501	C→A																																		0.893	0.743			0.333	0.59		1	0.95	0.727
Chromosome	554501	C→T
Chromosome	554531	G→A
Chromosome	554536	G→A					0.59	0.896	0.942	0.931
Chromosome	554548	G→A													0.132	0.082	0.131
Chromosome	554573	C→G
Chromosome	554581	A→G
Chromosome	554591	G→A					0.055
Chromosome	554617	+G																																													1	1	1
Chromosome	554618	G→A
Chromosome	554627	C→G					0.056								0.074
Chromosome	554629	C→T
Chromosome	554636	C→A
Chromosome	554650	A→C																																0.24	1
Chromosome	554651	C→T																		0.102					0.079				0.112
Chromosome	554666	C→T																												0.347	0.395	0.06	0.094
Chromosome	554677	A→C	0.24
Chromosome	557822	G→T										0.085
Chromosome	558807	G→A																				0.091
Chromosome	558829	G→T																			0.068
Chromosome	560105	G→A
Chromosome	560788	T→C																																							0.058
Chromosome	560844	G→A
Chromosome	561740	T→C	0.052
Chromosome	563256	A→G																																								0.333
Chromosome	564417	A→G																																								0.16
Chromosome	564465	G→A																																								0.097
Chromosome	565384	G→T
Chromosome	565852	G→A
Chromosome	566547	G→T
Chromosome	569270	G→A
Chromosome	571918	C→A																0.072
Chromosome	572330	T→A						0.077
Chromosome	572774	T→A	0.055
Chromosome	574126	A→G
Chromosome	574768	T→A
Chromosome	575242	T→C																	0.07
Chromosome	576725	G→T
Chromosome	577537	C→T
Chromosome	580516	T→C
Chromosome	581559	A→T		0.057
Chromosome	582379	G→C
Chromosome	583149	G→A										0.074
Chromosome	583753	G→A																																							0.069
Chromosome	585108	C→T
Chromosome	586072	C→A
Chromosome	586710	A→G																								0.061
Chromosome	586711	+T																								0.062
Chromosome	586714	G→C																								0.06
Chromosome	586717	T→C																								0.061
Chromosome	586737	A→G																								0.06
Chromosome	586741	A→G																								0.061
Chromosome	586743	A→C																								0.066
Chromosome	586748	C→G																								0.067
Chromosome	587190	G→T																										0.051
Chromosome	587680	C→A																0.1
Chromosome	589486	C→A
Chromosome	590855	G→A
Chromosome	591939	C→T
Chromosome	594714	T→C																				0.077
Chromosome	594912	d1 bp																																								0.093
Chromosome	595241	G→T
Chromosome	596856	G→T																																												0.095
Chromosome	598220	G→T																																						0.077
Chromosome	598223	G→T
Chromosome	598232	C→T
Chromosome	598253	T→C
Chromosome	598265	T→C
Chromosome	598614	G→C										0.083
Chromosome	599066	G→T																				0.075
Chromosome	600325	C→A																			0.066
Chromosome	600621	C→A
Chromosome	602368	G→T
Chromosome	607509	A→G
Chromosome	608889	C→A
Chromosome	610254	G→A
Chromosome	611838	G→T																																															0.053
Chromosome	612182	T→C
Chromosome	613512	C→A																								0.061
Chromosome	614669	C→A
Chromosome	615409	A→T
Chromosome	618448	T→A																									0.061
Chromosome	619378	G→T																																												0.078
Chromosome	620509	C→T
Chromosome	621046	C→A																			0.07
Chromosome	621141	A→G																					0.078
Chromosome	621145	C→T																					0.081
Chromosome	621148	T→C																					0.083
Chromosome	621154	G→A																					0.082
Chromosome	622422	G→T
Chromosome	622685	G→A
Chromosome	623910	T→C	0.085
Chromosome	629116	G→T																																0.108
Chromosome	631704	C→A																																	0.059
Chromosome	632261	G→T
Chromosome	632537	C→A
Chromosome	633015	T→A
Chromosome	634434	C→A												0.148
Chromosome	634508	G→A																	0.062
Chromosome	634688	A→C																	0.06
Chromosome	635473	+CAGAA							0.057
Chromosome	635918	G→A
Chromosome	636950	G→T
Chromosome	639673	C→A
Chromosome	640522	A→C
Chromosome	640568	A→G	0.061
Chromosome	641227	T→C
Chromosome	642032	A→T
Chromosome	643540	G→A
Chromosome	643586	G→T	0.063
Chromosome	643645	A→G
Chromosome	644719	G→A									0.174
Chromosome	646846	T→G									0.16
Chromosome	646852	G→A									0.16
Chromosome	646900	G→A									0.174
Chromosome	646906	C→T									0.154
Chromosome	647041	C→A																				0.056
Chromosome	647392	T→C
Chromosome	649504	G→T
Chromosome	650407	C→A
Chromosome	650729	G→T																				0.071
Chromosome	652310	T→C
Chromosome	656923	A→G
Chromosome	658242	G→A
Chromosome	658245	A→G
Chromosome	658871	C→T
Chromosome	663413	C→A
Chromosome	663830	C→T																	0.064
Chromosome	665453	G→A																				0.114
Chromosome	665909	C→A
Chromosome	665947	G→A
Chromosome	665959	G→A
Chromosome	665968	A→G
Chromosome	665974	G→A
Chromosome	665989	A→G
Chromosome	665992	T→C
Chromosome	665995	C→T
Chromosome	665997	C→A
Chromosome	665998	T→C
Chromosome	666025	G→A
Chromosome	666548	A→T																																	0.064
Chromosome	667863	A→G
Chromosome	670659	G→C																																											0.051
Chromosome	671058	d1 bp
Chromosome	672110	A→C																					0.08
Chromosome	673404	C→A	0.055
Chromosome	674754	G→T
Chromosome	676241	G→T																0.062
Chromosome	676719	C→A																				0.088
Chromosome	677084	d1 bp
Chromosome	678336	C→T
Chromosome	678424	C→A																																								0.2
Chromosome	678683	T→C																																								0.114
Chromosome	678840	C→T
Chromosome	680340	C→A
Chromosome	680422	C→A
Chromosome	680611	C→A																	0.075
Chromosome	682799	G→C
Chromosome	686255	G→T
Chromosome	686905	C→A
Chromosome	687234	C→A
Chromosome	690211	G→C																					0.062
Chromosome	691083	G→T																	0.074
Chromosome	692508	A→G
Chromosome	693979	G→A
Chromosome	694272	G→C										0.062
Chromosome	694348	T→C																																		0.055
Chromosome	694516	G→T
Chromosome	696189	C→A																																	0.056
Chromosome	698213	G→T																																0.103
Chromosome	698257	T→G
Chromosome	698369	C→T
Chromosome	698391	T→A																						0.05
Chromosome	698593	G→T																	0.071
Chromosome	699240	C→A
Chromosome	699741	G→T
Chromosome	700360	C→T																																						0.053
Chromosome	702043	G→T
Chromosome	704975	C→T																0.068
Chromosome	705532	A→G
Chromosome	706089	C→T
Chromosome	707191	A→T
Chromosome	707319	C→A	0.1
Chromosome	708759	G→A
Chromosome	709047	C→T
Chromosome	710278	C→T																																							0.105
Chromosome	711641	T→C
Chromosome	711970	G→C																				0.143
Chromosome	712283	T→C
Chromosome	712906	G→T																0.074
Chromosome	715923	T→C																					0.083
Chromosome	716332	G→A										0.12
Chromosome	717488	G→T
Chromosome	718720	A→G																																												0.089
Chromosome	719985	G→T																0.057
Chromosome	721866	T→C	0.063
Chromosome	721874	G→A	0.065
Chromosome	721915	G→A	0.067
Chromosome	723179	C→A																									0.107
Chromosome	724235	C→G
Chromosome	724590	G→A
Chromosome	724722	C→A
Chromosome	726577	G→T																																				0.1
Chromosome	729418	C→A
Chromosome	732473	T→G
Chromosome	735377	G→T																				0.069
Chromosome	736203	C→A																0.057
Chromosome	738097	T→A
Chromosome	738709	C→T
Chromosome	738991	G→T
Chromosome	739476	C→A			0.057
Chromosome	740410	C→T																	0.059
Chromosome	740444	G→T																																				0.114
Chromosome	740606	C→A
Chromosome	742164	G→T																																															0.055
Chromosome	742385	G→T
Chromosome	742800	C→A																0.081
Chromosome	743177	G→T
Chromosome	743493	C→A
Chromosome	743682	G→T																																						0.056
Chromosome	744134	C→G
Chromosome	745137	C→T
Chromosome	746779	T→C																																					0.067
Chromosome	746796	C→A
Chromosome	746921	G→T
Chromosome	747282	G→C
Chromosome	747727	G→A	0.095
Chromosome	748648	d1 bp
Chromosome	748823	G→T																																												0.063
Chromosome	750235	T→C																						0.055
Chromosome	750244	C→T
Chromosome	751737	C→A
Chromosome	752224	d1 bp
Chromosome	752225	d1 bp
Chromosome	752226	d1 bp
Chromosome	752227	d1 bp
Chromosome	752234	G→T
Chromosome	752335	C→T										0.085
Chromosome	752522	T→C		0.056
Chromosome	752627	C→T		0.061
Chromosome	752934	T→A
Chromosome	754818	C→A																																												0.073
Chromosome	756931	C→A
Chromosome	757333	G→A
Chromosome	761036	A→G																			0.064
Chromosome	761421	T→A
Chromosome	761959	G→T
Chromosome	762953	T→C
Chromosome	763126	C→A																																							0.087
Chromosome	764507	G→T		0.056
Chromosome	765440	G→T
Chromosome	765625	C→T																								0.093
Chromosome	767105	G→T																			0.071
Chromosome	767763	G→T																										0.063
Chromosome	768290	G→T																		0.056
Chromosome	768807	G→A																	0.065
Chromosome	768813	C→A	0.075
Chromosome	768879	C→A		0.056
Chromosome	769432	G→A
Chromosome	770797	G→A
Chromosome	771623	C→A
Chromosome	771852	C→T
Chromosome	772760	G→A																	0.081
Chromosome	773014	C→A
Chromosome	774390	G→T																0.078
Chromosome	775433	C→A																																				0.121
Chromosome	775630	C→A
Chromosome	777527	A→C																																	0.059
Chromosome	777707	C→A																				0.068
Chromosome	778800	C→A																0.063
Chromosome	781260	C→T																																0.077
Chromosome	782541	C→A																					0.058
Chromosome	782807	G→A
Chromosome	782976	T→A																																												0.061
Chromosome	783931	C→A
Chromosome	784987	A→T
Chromosome	785735	G→T																																0.082
Chromosome	786072	C→A																0.054
Chromosome	787242	A→G
Chromosome	788914	C→A																																	0.071
Chromosome	789738	C→T																			0.056
Chromosome	791383	G→A
Chromosome	791470	C→T
Chromosome	792103	C→T																				0.182
Chromosome	794996	C→A				0.052
Chromosome	798081	G→T
Chromosome	798146	C→A
Chromosome	799054	G→T
Chromosome	800342	A→G
Chromosome	800363	C→T
Chromosome	800378	G→A
Chromosome	800600	C→A	0.062
Chromosome	801716	C→T
Chromosome	802431	C→A
Chromosome	805568	G→T
Chromosome	805901	A→T										0.16
Chromosome	806065	T→C
Chromosome	808355	A→C									0.16
Chromosome	809045	G→T
Chromosome	810430	T→C
Chromosome	810492	A→T
Chromosome	812567	A→G									0.105
Chromosome	812613	C→T									0.111
Chromosome	813076	C→T
Chromosome	813481	C→A																0.068
Chromosome	813872	G→T																																	0.07
Chromosome	814090	T→A
Chromosome	814379	C→A																																												0.059
Chromosome	814450	+A																																												0.054
Chromosome	814450	+C																																												0.054
Chromosome	814450	+A																																												0.054
Chromosome	814450	+G																																												0.054
Chromosome	815002	G→C																				0.091
Chromosome	816071	G→C
Chromosome	816574	A→G																	0.058
Chromosome	818023	A→G
Chromosome	818257	C→A
Chromosome	819566	T→C										0.121
Chromosome	819687	C→A																									0.076
Chromosome	819767	T→C
Chromosome	820411	C→A																																											0.056
Chromosome	821553	G→A
Chromosome	822055	G→A
Chromosome	822110	d1 bp										0.108
Chromosome	823528	C→T
Chromosome	824111	C→T
Chromosome	824155	G→T																0.057
Chromosome	824895	C→A																																			0.062
Chromosome	826518	C→T
Chromosome	827301	C→T
Chromosome	828181	G→C																																				0.098
Chromosome	828481	C→A
Chromosome	829838	G→T	0.077
Chromosome	830533	A→G									0.118
Chromosome	832055	A→T																														0.054
Chromosome	833455	A→T																0.056
Chromosome	833563	G→T									0.133
Chromosome	834388	C→T																0.067
Chromosome	836223	C→A																																												0.064
Chromosome	836410	G→T
Chromosome	836419	G→A		0.059
Chromosome	837040	G→T
Chromosome	837911	G→T																								0.098
Chromosome	840141	G→C
Chromosome	840845	A→T		0.051
Chromosome	842497	A→G				0.052
Chromosome	844284	C→A
Chromosome	844342	C→A	0.064
Chromosome	844644	G→A																	0.068
Chromosome	845812	G→T
Chromosome	848028	G→T
Chromosome	848578	G→A																														0.051
Chromosome	850097	T→A
Chromosome	850101	G→A
Chromosome	851384	T→C																																													0.055
Chromosome	851623	G→A																				0.075
Chromosome	852042	d96 bp
Chromosome	852415	G→T	0.07
Chromosome	852657	T→A	0.064
Chromosome	853738	A→G																0.054
Chromosome	854053	G→A
Chromosome	854695	G→A																																0.093
Chromosome	856675	G→T
Chromosome	860113	A→G
Chromosome	860319	C→A
Chromosome	860747	C→T																0.053
Chromosome	861201	G→A
Chromosome	861866	A→G
Chromosome	862457	A→C
Chromosome	862661	A→G
Chromosome	863152	C→T
Chromosome	864769	T→C																																0.143
Chromosome	864803	C→T																																0.148
Chromosome	865100	A→T																								0.07
Chromosome	865757	A→G
Chromosome	866449	G→T
Chromosome	867904	C→T
Chromosome	869534	G→T				0.052
Chromosome	870549	C→T																																0.093
Chromosome	873484	G→A																								0.061
Chromosome	873940	C→A																																								0.167
Chromosome	875385	G→A
Chromosome	875779	G→T																																												0.118
Chromosome	877419	A→C																0.1
Chromosome	877865	G→A																																								0.097
Chromosome	878170	C→A
Chromosome	878976	C→T
Chromosome	878995	C→A
Chromosome	879365	C→A			0.064
Chromosome	881383	T→A
Chromosome	881676	T→A																0.067
Chromosome	883187	C→T
Chromosome	885240	G→T
Chromosome	887105	T→A	0.058
Chromosome	887991	G→A
Chromosome	888390	G→T
Chromosome	888522	T→C
Chromosome	888543	G→T																							0.076
Chromosome	888977	T→A
Chromosome	890252	C→T
Chromosome	891868	T→C																																0.091
Chromosome	891901	T→C																																0.095
Chromosome	892016	G→T																																	0.053
Chromosome	893222	A→G
Chromosome	894588	G→A																																	0.055
Chromosome	897203	G→T																				0.063
Chromosome	899521	G→A
Chromosome	902523	C→A																																												0.074
Chromosome	903303	G→T
Chromosome	903706	G→T
Chromosome	905723	G→A
Chromosome	906898	C→A																																0.091
Chromosome	907187	G→T																																0.171
Chromosome	907408	T→C
Chromosome	909162	C→G																0.073
Chromosome	911278	C→A
Chromosome	911927	A→G
Chromosome	912523	A→T
Chromosome	912582	C→G
Chromosome	913286	C→A
Chromosome	913610	T→G
Chromosome	916456	G→T																																0.069
Chromosome	916966	C→G
Chromosome	916996	C→A
Chromosome	917958	A→G
Chromosome	919805	G→T	0.057
Chromosome	921495	G→T
Chromosome	922887	G→T																																	0.075
Chromosome	925129	C→T
Chromosome	926047	G→T	0.083
Chromosome	928021	G→T
Chromosome	928125	C→A																																	0.081
Chromosome	929705	C→T	0.074
Chromosome	929717	C→A																																	0.057
Chromosome	931071	C→A
Chromosome	931667	G→T																				0.078
Chromosome	933945	G→T																																											0.057
Chromosome	935812	C→T
Chromosome	936574	G→A																																0.071
Chromosome	939391	C→T
Chromosome	940723	C→A																																				0.185
Chromosome	941949	T→C
Chromosome	942640	T→A																								0.08
Chromosome	943061	G→A
Chromosome	943085	C→A	0.051
Chromosome	943553	C→T																						0.051
Chromosome	943940	G→T	0.087
Chromosome	945580	A→G																					0.054
Chromosome	947946	T→C																								0.118
Chromosome	947963	G→A																								0.114
Chromosome	947967	G→A																								0.114
Chromosome	947970	A→G																								0.114
Chromosome	947976	G→A																								0.097
Chromosome	948405	C→T
Chromosome	949654	G→A
Chromosome	950615	C→T
Chromosome	950706	G→T																																	0.066
Chromosome	950899	C→A																																														0.051
Chromosome	951334	G→A
Chromosome	951735	A→G																																											0.052
Chromosome	951780	G→C																																											0.054
Chromosome	951783	G→A																																											0.054
Chromosome	952457	d1 bp
Chromosome	953006	C→A																								0.06
Chromosome	953992	A→T
Chromosome	954952	T→C																				0.069
Chromosome	955556	G→T
Chromosome	956854	G→T																																	0.057
Chromosome	957199	G→T																0.075
Chromosome	958448	G→T		0.065
Chromosome	958605	A→T
Chromosome	959594	G→T																																				0.133
Chromosome	962492	T→C																																												0.075
Chromosome	964861	C→T
Chromosome	964877	G→A
Chromosome	965711	G→A
Chromosome	965905	G→C																																							0.1
Chromosome	966455	T→G																					0.062
Chromosome	966640	G→T
Chromosome	968148	C→T																																			0.052
Chromosome	968437	G→A
Chromosome	970089	G→T																										0.103
Chromosome	970281	T→C																0.075
Chromosome	970298	G→A	0.093
Chromosome	970653	G→T																																	0.06
Chromosome	970691	C→T
Chromosome	971432	G→T
Chromosome	971652	T→A																0.067
Chromosome	972179	C→A																																															0.056
Chromosome	973966	A→G									0.069
Chromosome	974107	d1 bp
Chromosome	974231	C→A
Chromosome	974623	G→T
Chromosome	974916	C→A
Chromosome	976790	C→T
Chromosome	976839	T→A
Chromosome	977428	A→G
Chromosome	978058	G→T
Chromosome	979814	C→A																																0.085
Chromosome	981866	C→G
Chromosome	982480	C→T																											0.053
Chromosome	982871	G→T																																0.125
Chromosome	983418	G→T										0.069
Chromosome	983572	C→T																	0.051
Chromosome	983919	G→T
Chromosome	984966	G→A
Chromosome	986383	G→A																						0.068
Chromosome	987891	G→A	0.07
Chromosome	988307	C→T
Chromosome	989042	C→A
Chromosome	989257	G→T																																												0.148
Chromosome	990038	A→G
Chromosome	990366	C→A																																							0.063
Chromosome	991122	G→T																								0.084
Chromosome	991166	G→T
Chromosome	991393	T→C																				0.08
Chromosome	992430	G→A
Chromosome	992885	G→C																																				0.143
Chromosome	995957	G→T																																											0.069
Chromosome	996066	A→G																																							0.105
Chromosome	996978	G→A																																				0.1
Chromosome	997950	G→A										0.085
Chromosome	998923	G→T																			0.06
Chromosome	999864	G→T				0.062
Chromosome	1000175	C→T																	0.061
Chromosome	1000750	C→T
Chromosome	1001610	C→T
Chromosome	1002953	G→T
Chromosome	1003306	G→T
Chromosome	1005828	G→T																																		0.063
Chromosome	1006031	C→A
Chromosome	1006077	G→T																								0.061
Chromosome	1006992	G→T
Chromosome	1007561	C→T																																	0.055
Chromosome	1007844	A→G	0.093
Chromosome	1008451	G→T																										0.056
Chromosome	1008582	C→A
Chromosome	1008684	G→T
Chromosome	1009067	C→A																				0.118
Chromosome	1010072	C→A										0.125
Chromosome	1012618	A→G				0.083
Chromosome	1014694	C→T										0.108
Chromosome	1016930	d1 bp
Chromosome	1017474	C→A																																0.103
Chromosome	1017688	G→T																																0.082
Chromosome	1022683	G→T
Chromosome	1024757	G→A																					0.073
Chromosome	1026617	G→T																																	0.069
Chromosome	1027409	G→T
Chromosome	1029394	C→T																								0.064
Chromosome	1029658	G→T																	0.085
Chromosome	1029936	C→T
Chromosome	1031592	G→A																								0.063
Chromosome	1032909	C→A
Chromosome	1033860	G→A
Chromosome	1036051	A→G																																															0.061
Chromosome	1036584	A→T									0.235
Chromosome	1040282	C→A																				0.069
Chromosome	1041253	C→T
Chromosome	1042468	G→T
Chromosome	1045126	C→T																				0.08
Chromosome	1045418	C→A
Chromosome	1047547	G→A																																			0.066
Chromosome	1048384	C→A																				0.068
Chromosome	1048805	C→A
Chromosome	1049523	A→G
Chromosome	1049791	G→A
Chromosome	1052788	G→T
Chromosome	1053039	T→C																								0.071
Chromosome	1053041	A→G
Chromosome	1055256	T→C												0.333
Chromosome	1056600	G→T
Chromosome	1060227	A→G
Chromosome	1063875	G→T																																				0.138
Chromosome	1063991	C→A
Chromosome	1064277	G→T
Chromosome	1064961	G→T
Chromosome	1065377	G→T
Chromosome	1066000	C→A																				0.096
Chromosome	1066121	T→C
Chromosome	1066745	A→T
Chromosome	1068855	G→T																																		0.054
Chromosome	1068960	G→T																			0.078
Chromosome	1069823	C→T
Chromosome	1070219	A→G																																															0.077
Chromosome	1070437	C→T
Chromosome	1070591	A→G																																						0.087
Chromosome	1071243	G→A
Chromosome	1071559	C→T																																		0.061
Chromosome	1072168	C→T
Chromosome	1072304	C→T
Chromosome	1072335	C→A	0.061
Chromosome	1072676	G→T																								0.053
Chromosome	1072959	C→T
Chromosome	1073108	A→G																			0.051
Chromosome	1073412	T→A																										0.068
Chromosome	1074820	C→G																									0.053
Chromosome	1076326	A→G
Chromosome	1076676	C→T
Chromosome	1076689	A→T																																							0.06
Chromosome	1079356	C→A
Chromosome	1079409	G→T
Chromosome	1079544	C→T
Chromosome	1079689	T→C
Chromosome	1080734	G→T																	0.062
Chromosome	1082104	G→T
Chromosome	1082132	T→A
Chromosome	1082352	C→G
Chromosome	1083364	C→T																																							0.118
Chromosome	1084165	G→T																				0.062
Chromosome	1084666	A→T
Chromosome	1086481	G→T																																				0.111
Chromosome	1087496	T→C
Chromosome	1089665	A→G
Chromosome	1089765	C→A	0.083
Chromosome	1090530	G→A																									0.069
Chromosome	1095595	G→A
Chromosome	1098533	G→A																											0.1
Chromosome	1100661	T→C
Chromosome	1100724	G→A
Chromosome	1101145	A→G																																								0.222
Chromosome	1101520	C→T																	0.069	0.181					0.072
Chromosome	1104017	C→T																					0.102
Chromosome	1105643	A→T
Chromosome	1106671	G→A
Chromosome	1107070	G→T																																												0.093
Chromosome	1107900	T→A
Chromosome	1108338	T→A																0.063
Chromosome	1110726	A→T
Chromosome	1111649	C→T
Chromosome	1111790	A→T
Chromosome	1111793	C→T
Chromosome	1111796	T→C
Chromosome	1112233	G→T																0.063
Chromosome	1115261	T→C																				0.077
Chromosome	1115489	A→G																																						0.083
Chromosome	1115743	A→T																					0.082
Chromosome	1116465	A→T
Chromosome	1116538	G→T									0.136
Chromosome	1117203	G→A
Chromosome	1118058	G→A
Chromosome	1119715	G→T
Chromosome	1120269	G→T
Chromosome	1120350	G→A																																0.136
Chromosome	1120353	G→A																																0.136
Chromosome	1120356	A→G																																0.141
Chromosome	1120398	C→T																																0.171
Chromosome	1120401	T→G																																0.171
Chromosome	1120419	C→T																																0.158
Chromosome	1121223	C→T
Chromosome	1122209	C→A																				0.083
Chromosome	1122843	A→G
Chromosome	1123615	C→T									0.182
Chromosome	1124402	C→A																																												0.093
Chromosome	1126339	d1 bp
Chromosome	1126340	d1 bp
Chromosome	1126451	G→A																																				0.148
Chromosome	1126849	A→T
Chromosome	1128570	G→T																																												0.108
Chromosome	1129856	G→T																																	0.069
Chromosome	1130724	C→A																				0.068
Chromosome	1131515	G→A																																							0.105
Chromosome	1131548	T→C																																							0.111
Chromosome	1131762	A→T																																	0.054
Chromosome	1132170	G→T
Chromosome	1132842	C→T
Chromosome	1132944	A→T																																							0.051
Chromosome	1137422	d1 bp
Chromosome	1137881	G→T																										0.073
Chromosome	1140594	C→T
Chromosome	1141268	G→T																0.097
Chromosome	1141525	G→A																																	0.073
Chromosome	1141541	A→G
Chromosome	1141544	A→G
Chromosome	1141559	C→A
Chromosome	1141586	A→G
Chromosome	1141601	T→C
Chromosome	1142337	G→T
Chromosome	1142868	C→A																																												0.097
Chromosome	1143566	G→T
Chromosome	1143617	C→T
Chromosome	1144383	C→A
Chromosome	1145187	G→A
Chromosome	1147967	C→A
Chromosome	1151433	A→G
Chromosome	1151436	A→G
Chromosome	1152041	T→A																0.129
Chromosome	1152180	G→A																																															0.053
Chromosome	1153190	T→A		0.07
Chromosome	1154634	G→T																																	0.07
Chromosome	1154687	C→T
Chromosome	1157084	T→C
Chromosome	1157087	G→T
Chromosome	1157274	G→T
Chromosome	1158149	C→A
Chromosome	1158187	A→T	0.093
Chromosome	1158492	C→A																																														0.057
Chromosome	1159739	C→A
Chromosome	1162751	G→A																																		0.056
Chromosome	1163372	G→T																																														0.052
Chromosome	1164587	T→C																																0.16
Chromosome	1167164	T→A																				0.085
Chromosome	1167985	d1 bp																				0.087
Chromosome	1167986	d1 bp																				0.093
Chromosome	1168324	C→A		0.069
Chromosome	1168432	C→T																						0.062
Chromosome	1168578	G→A																																							0.121
Chromosome	1168584	A→G																																							0.105
Chromosome	1168602	G→A																																							0.097
Chromosome	1168665	T→C																																							0.095
Chromosome	1168802	C→T
Chromosome	1172131	G→T
Chromosome	1175341	G→A																				0.074
Chromosome	1176094	A→T																	0.055
Chromosome	1177462	C→A																																		0.059
Chromosome	1177714	C→A										0.062
Chromosome	1179316	A→G																			0.074
Chromosome	1180804	A→G										0.105
Chromosome	1181131	C→A
Chromosome	1181436	G→A																				0.087
Chromosome	1181517	A→G																								0.053
Chromosome	1182595	G→A
Chromosome	1182621	G→A																																														0.055
Chromosome	1182671	G→A
Chromosome	1183831	G→T
Chromosome	1185292	C→T
Chromosome	1185415	G→A																					0.085
Chromosome	1185471	A→T
Chromosome	1186949	C→T																				0.068
Chromosome	1189506	T→C
Chromosome	1189912	T→C
Chromosome	1189950	C→G										0.091
Chromosome	1190101	A→C																																0.118
Chromosome	1191724	d1 bp																																			0.051
Chromosome	1192683	G→T
Chromosome	1192751	T→C																								0.051
Chromosome	1193535	G→T
Chromosome	1193541	G→C
Chromosome	1194624	A→T
Chromosome	1196134	C→A																						0.054
Chromosome	1200450	G→C																					0.078
Chromosome	1201501	G→T																																												0.076
Chromosome	1201767	G→T																				0.111
Chromosome	1203166	C→A	0.104
Chromosome	1203837	G→A																																		0.051
Chromosome	1204287	C→A																	0.083
Chromosome	1204696	G→T
Chromosome	1205228	C→A
Chromosome	1207618	C→A
Chromosome	1207842	T→C
Chromosome	1209007	A→G
Chromosome	1209674	C→T
Chromosome	1211597	G→T
Chromosome	1212367	T→C
Chromosome	1213268	A→G
Chromosome	1213286	A→G
Chromosome	1213301	A→G
Chromosome	1213305	G→T
Chromosome	1214686	G→A																																													0.059
Chromosome	1216538	G→A
Chromosome	1218501	G→T																						0.058
Chromosome	1218899	G→T
Chromosome	1219594	T→A																																											0.061
Chromosome	1220505	T→C																		0.054
Chromosome	1223704	C→A										0.108
Chromosome	1224164	C→T
Chromosome	1224855	G→C																					0.051
Chromosome	1225649	C→T																						0.071
Chromosome	1225694	G→A																																								0.143
Chromosome	1226294	C→G									0.16
Chromosome	1226928	G→A
Chromosome	1226966	C→A																																0.093
Chromosome	1226978	C→T
Chromosome	1227072	C→A																										0.058
Chromosome	1228612	G→T																0.075
Chromosome	1229698	C→A																																						0.053
Chromosome	1229978	A→G
Chromosome	1230068	T→A																						0.074
Chromosome	1230319	A→T									0.174
Chromosome	1231192	C→A																																							0.103
Chromosome	1231293	C→A																0.118
Chromosome	1231698	C→T
Chromosome	1233673	C→A																					0.051
Chromosome	1238003	C→A	0.068
Chromosome	1241788	A→C
Chromosome	1243989	T→C
Chromosome	1244007	G→T	0.066
Chromosome	1245050	G→A
Chromosome	1245160	G→A	0.069
Chromosome	1245909	C→T																			0.05
Chromosome	1246116	G→T		0.057
Chromosome	1246254	G→T										0.071
Chromosome	1249925	A→G						0.087
Chromosome	1249927	T→C						0.087
Chromosome	1250785	G→T
Chromosome	1252226	C→A
Chromosome	1252506	C→A										0.069
Chromosome	1254291	G→T
Chromosome	1254635	G→A
Chromosome	1255447	G→T																																															0.058
Chromosome	1257790	A→T																																								0.205
Chromosome	1258992	T→C
Chromosome	1263822	C→A	0.075
Chromosome	1264693	A→G																							0.066				0.061
Chromosome	1264984	C→T
Chromosome	1265891	C→A
Chromosome	1267597	A→G										0.054
Chromosome	1267975	A→T
Chromosome	1268190	A→T
Chromosome	1269332	G→A	0.13
Chromosome	1270055	T→C
Chromosome	1274209	C→A
Chromosome	1275315	C→A
Chromosome	1278949	T→C	0.065
Chromosome	1278992	C→A
Chromosome	1280611	C→T																																								0.093
Chromosome	1281108	A→G																			0.055
Chromosome	1282417	C→A																				0.063
Chromosome	1285526	G→T
Chromosome	1286150	A→G																	0.055
Chromosome	1289728	d1 bp																																0.073
Chromosome	1289778	C→A
Chromosome	1291880	A→T
Chromosome	1296100	G→A
Chromosome	1296103	A→T
Chromosome	1296351	A→G
Chromosome	1296396	T→C
Chromosome	1298323	C→T
Chromosome	1299066	A→G																																													0.056
Chromosome	1299259	G→A
Chromosome	1300445	A→G
Chromosome	1300561	T→C
Chromosome	1301098	C→T
Chromosome	1301178	T→A																																												0.091
Chromosome	1302412	G→A
Chromosome	1303318	T→C
Chromosome	1303324	C→T
Chromosome	1303798	A→T
Chromosome	1303800	A→T
Chromosome	1303805	G→T					0.05
Chromosome	1304438	C→T
Chromosome	1307092	G→T
Chromosome	1307145	G→T
Chromosome	1308057	G→T
Chromosome	1309046	A→T
Chromosome	1309156	C→T
Chromosome	1309289	G→T
Chromosome	1309498	C→A																																	0.07
Chromosome	1311298	G→A
Chromosome	1311704	T→C																0.057
Chromosome	1313463	G→A																	0.057
Chromosome	1314528	C→A																					0.053
Chromosome	1314610	G→T
Chromosome	1316297	G→T
Chromosome	1316722	C→T																					0.06
Chromosome	1317023	C→A																																						0.062
Chromosome	1317198	A→T												0.154
Chromosome	1318004	G→A
Chromosome	1318140	G→T																																							0.057
Chromosome	1320247	T→A
Chromosome	1320990	T→C
Chromosome	1321131	T→C
Chromosome	1323814	C→A																										0.061
Chromosome	1324680	A→T																					0.061
Chromosome	1325379	C→A																																							0.078
Chromosome	1328551	T→C
Chromosome	1330296	T→A																																								0.21
Chromosome	1332071	G→A																											0.059
Chromosome	1332434	C→A																																							0.085
Chromosome	1333892	T→C
Chromosome	1334686	G→T																				0.063
Chromosome	1334722	T→A																																												0.089
Chromosome	1335191	A→T																																											0.054
Chromosome	1335241	G→T
Chromosome	1335793	G→T
Chromosome	1336030	C→A																								0.129
Chromosome	1336583	T→C
Chromosome	1337078	A→T
Chromosome	1337188	G→T																0.077
Chromosome	1339398	C→A
Chromosome	1342511	A→G
Chromosome	1343079	G→A
Chromosome	1343248	A→T																			0.054
Chromosome	1345173	G→T																																		0.056
Chromosome	1345288	A→G
Chromosome	1345569	C→A																								0.051
Chromosome	1345694	G→T																																												0.083
Chromosome	1345980	C→T																				0.062
Chromosome	1346973	T→A
Chromosome	1347120	G→A
Chromosome	1347141	C→G		0.054
Chromosome	1348512	G→A
Chromosome	1349974	C→A
Chromosome	1350339	G→T																					0.069
Chromosome	1351881	C→A
Chromosome	1352511	C→T																																	0.058
Chromosome	1352882	d1 bp
Chromosome	1353373	T→A																				0.07
Chromosome	1355174	A→G
Chromosome	1358112	G→T
Chromosome	1358532	G→A																				0.089
Chromosome	1360369	G→T
Chromosome	1363329	C→A																																				0.174
Chromosome	1364894	A→T																																							0.077
Chromosome	1366071	C→A										0.077
Chromosome	1367493	T→A																																						0.064
Chromosome	1367602	A→T																																								0.167
Chromosome	1367629	G→T																						0.068
Chromosome	1368166	A→G
Chromosome	1370920	T→C																																							0.095
Chromosome	1372505	C→T		0.062
Chromosome	1375366	G→T										0.089
Chromosome	1375395	G→T
Chromosome	1376039	G→A
Chromosome	1377372	C→T																																							0.082
Chromosome	1377832	C→A																				0.103
Chromosome	1378524	G→A																									0.053
Chromosome	1378919	G→T																																							0.07
Chromosome	1379738	d1 bp
Chromosome	1380529	G→T																																	0.089
Chromosome	1383459	C→A
Chromosome	1386025	C→A
Chromosome	1387055	C→T
Chromosome	1387292	C→G																									0.057
Chromosome	1387446	d1 bp
Chromosome	1389572	G→A
Chromosome	1389574	G→T																																			0.057
Chromosome	1389735	G→T																0.061
Chromosome	1390741	T→A																																				0.087
Chromosome	1391365	C→T																																	0.066
Chromosome	1392684	C→A			0.071
Chromosome	1393405	G→T																								0.068
Chromosome	1393611	A→G
Chromosome	1394281	G→T																0.082
Chromosome	1394288	C→T
Chromosome	1395776	G→T
Chromosome	1395981	G→A
Chromosome	1396372	G→A
Chromosome	1396637	G→A
Chromosome	1397461	G→A																	0.085
Chromosome	1398718	G→C																	0.074
Chromosome	1399670	G→T
Chromosome	1400617	A→G																																0.143
Chromosome	1402510	T→A
Chromosome	1402895	A→G
Chromosome	1403471	T→C
Chromosome	1403477	C→T
Chromosome	1403999	G→T																																	0.051
Chromosome	1404046	T→C																							0.085
Chromosome	1404672	A→G																	0.061
Chromosome	1405958	G→T
Chromosome	1406051	A→G																																		0.051
Chromosome	1406863	G→T
Chromosome	1406898	C→G																																							0.121
Chromosome	1410542	A→G
Chromosome	1412276	A→G																																							0.074
Chromosome	1414236	G→A																																0.07
Chromosome	1414643	G→T										0.061
Chromosome	1418885	A→G																														0.065
Chromosome	1418951	T→G																														0.051
Chromosome	1419008	C→A																														0.051
Chromosome	1419092	C→T																														0.051
Chromosome	1419209	G→A
Chromosome	1419362	G→A
Chromosome	1419530	G→A					0.052
Chromosome	1419531	G→A					0.053
Chromosome	1420774	G→T																	0.054
Chromosome	1421614	G→T
Chromosome	1423907	A→C																0.067
Chromosome	1424963	+143 bp
Chromosome	1427292	G→T
Chromosome	1427846	G→A	0.082
Chromosome	1427864	G→T																																	0.051
Chromosome	1427941	C→T																0.055
Chromosome	1430160	G→A																																						0.065
Chromosome	1431651	G→A																					0.08
Chromosome	1431719	G→T																																0.089
Chromosome	1431902	T→G
Chromosome	1431931	G→T
Chromosome	1432964	C→A																																0.091
Chromosome	1434635	G→C																0.075
Chromosome	1434637	A→T																0.076
Chromosome	1434919	C→A																								0.067
Chromosome	1435627	G→T																																								0.111
Chromosome	1436490	C→A																					0.053
Chromosome	1437328	G→T
Chromosome	1438454	G→T
Chromosome	1438992	G→T	0.133
Chromosome	1441128	A→G																				0.087
Chromosome	1441389	C→A		0.119
Chromosome	1441606	C→A																				0.129
Chromosome	1441787	A→G																																						0.098
Chromosome	1442334	A→G									0.129
Chromosome	1443933	C→T
Chromosome	1444051	C→T																							0.061
Chromosome	1445675	C→G
Chromosome	1446461	142 bp x 2			0.05
Chromosome	1448897	C→A																					0.091
Chromosome	1450154	d1 bp																																						0.056
Chromosome	1451857	C→T		0.124			0.05								0.062	0.052											0.06	0.111				0.056	0.052		0.083				0.082				0.071					0.085
Chromosome	1451863	T→C		0.12												0.062											0.054	0.09							0.067				0.061				0.068					0.077
Chromosome	1451914	T→C		0.081																								0.08
Chromosome	1452853	T→C
Chromosome	1453847	G→T
Chromosome	1455111	T→C																																		0.056
Chromosome	1456569	d1 bp
Chromosome	1458371	A→G
Chromosome	1458629	G→T
Chromosome	1461275	G→T																																0.067
Chromosome	1462434	G→A
Chromosome	1462490	T→C																			0.06
Chromosome	1462829	G→A
Chromosome	1464333	A→T																				0.089
Chromosome	1466009	G→T																																														0.054
Chromosome	1466300	G→T																																												0.1
Chromosome	1467624	T→C
Chromosome	1470403	C→T
Chromosome	1474240	C→T
Chromosome	1474396	G→A
Chromosome	1475130	C→A
Chromosome	1476143	C→T
Chromosome	1476494	C→A																																	0.058
Chromosome	1478723	G→T
Chromosome	1479451	G→A																								0.059
Chromosome	1482222	G→T
Chromosome	1482395	A→G
Chromosome	1482418	C→T
Chromosome	1482635	T→C
Chromosome	1482832	G→A																									0.053
Chromosome	1483581	G→T																																						0.089
Chromosome	1485756	G→A
Chromosome	1485927	A→G
Chromosome	1486384	C→A																		0.051
Chromosome	1487264	C→T																									0.068
Chromosome	1489156	A→G			0.056
Chromosome	1489403	C→T																																			0.061
Chromosome	1490787	C→A
Chromosome	1491001	T→A																																							0.055
Chromosome	1491685	C→T																								0.073
Chromosome	1491849	d1 bp																			0.067
Chromosome	1491850	d1 bp																			0.068
Chromosome	1492264	C→T																																															0.069
Chromosome	1492463	G→T																		0.052
Chromosome	1492729	A→T																					0.111
Chromosome	1492941	A→T										0.1
Chromosome	1495732	A→G																					0.077
Chromosome	1495735	T→G																					0.075
Chromosome	1495780	T→C																					0.068
Chromosome	1496144	T→C																																												0.067
Chromosome	1498795	A→T																																0.1
Chromosome	1500737	C→A
Chromosome	1501446	G→A
Chromosome	1502568	C→A																																							0.075
Chromosome	1502571	C→A																																							0.069
Chromosome	1503142	C→T																				0.059
Chromosome	1504466	G→T
Chromosome	1504561	d1 bp
Chromosome	1504686	G→T																						0.054
Chromosome	1505085	T→C																0.071
Chromosome	1507009	G→T																				0.061
Chromosome	1508332	A→T																																											0.077
Chromosome	1508353	T→C																																														0.051
Chromosome	1509027	G→A																				0.108
Chromosome	1509330	C→T
Chromosome	1511778	C→A																																								0.129
Chromosome	1512014	C→T																																							0.089
Chromosome	1513071	C→A																																	0.078
Chromosome	1515440	C→T																																						0.066
Chromosome	1515765	G→T																																							0.083
Chromosome	1516157	C→A
Chromosome	1517369	C→A
Chromosome	1518473	G→T
Chromosome	1518629	T→C
Chromosome	1518995	T→G
Chromosome	1518997	+G
Chromosome	1518998	T→A
Chromosome	1519001	G→A
Chromosome	1519002	T→G
Chromosome	1519004	d1 bp
Chromosome	1519010	A→G
Chromosome	1519011	A→G
Chromosome	1519012	C→T
Chromosome	1519019	T→C
Chromosome	1519025	A→G
Chromosome	1519028	T→C
Chromosome	1519034	A→G
Chromosome	1519035	d1 bp																											0.054
Chromosome	1519037	G→C
Chromosome	1519040	A→G
Chromosome	1519043	T→G
Chromosome	1519046	T→C
Chromosome	1519049	C→T
Chromosome	1519059	T→A
Chromosome	1519060	C→G
Chromosome	1519063	G→A
Chromosome	1519377	G→T
Chromosome	1519949	T→A
Chromosome	1520142	A→T		0.08
Chromosome	1520390	G→T
Chromosome	1521101	G→T
Chromosome	1521175	C→T																								0.069
Chromosome	1521609	G→T
Chromosome	1521629	C→T
Chromosome	1521632	C→A
Chromosome	1522282	T→G
Chromosome	1522303	T→C
Chromosome	1523230	G→T
Chromosome	1523736	G→T
Chromosome	1523737	C→T
Chromosome	1524627	T→A
Chromosome	1525097	C→A																																0.088
Chromosome	1525375	C→A																0.063
Chromosome	1525441	C→A																				0.085
Chromosome	1526012	G→T																																														0.056
Chromosome	1526710	C→A																								0.091
Chromosome	1527408	T→C
Chromosome	1527602	A→G
Chromosome	1528252	G→T
Chromosome	1528708	G→T
Chromosome	1529046	C→A																																	0.125
Chromosome	1529591	C→A																																														0.054
Chromosome	1529601	G→A										0.128
Chromosome	1529687	G→A																		0.054
Chromosome	1529949	G→T																																									0.052
Chromosome	1530519	G→A																				0.114
Chromosome	1530556	G→T	0.148
Chromosome	1530765	C→G																																												0.089
Chromosome	1531099	G→T																									0.054
Chromosome	1531125	d1 bp
Chromosome	1531459	G→T																								0.052
Chromosome	1531952	C→T
Chromosome	1531969	T→C																																	0.609
Chromosome	1532012	G→A
Chromosome	1532284	T→A
Chromosome	1533239	G→A
Chromosome	1534262	C→A
Chromosome	1535418	A→G																			0.055
Chromosome	1535453	G→A
Chromosome	1536206	G→A																						0.055
Chromosome	1536254	C→A
Chromosome	1538176	T→A
Chromosome	1541266	C→A
Chromosome	1541577	G→A																																				0.085
Chromosome	1543071	C→A																																											0.062
Chromosome	1545828	G→C																																								0.148
Chromosome	1545852	A→C																																								0.143
Chromosome	1545864	A→C																																								0.138
Chromosome	1545906	G→T																																								0.128
Chromosome	1546556	C→T																																				0.21
Chromosome	1548034	G→T																																			0.056
Chromosome	1548143	T→C																	0.074
Chromosome	1548262	G→A
Chromosome	1553561	C→T																																								0.167
Chromosome	1553588	A→G																																								0.125
Chromosome	1554448	T→C
Chromosome	1555224	G→A																																															0.061
Chromosome	1555969	C→T																																		0.051
Chromosome	1556076	C→G									0.174
Chromosome	1557127	G→A																																							0.08
Chromosome	1560539	T→C
Chromosome	1560640	G→T																																						0.091
Chromosome	1561238	C→T																								0.067
Chromosome	1561393	C→T
Chromosome	1561627	T→C																																						0.069
Chromosome	1564682	C→G
Chromosome	1564758	C→T																				0.075
Chromosome	1564841	C→T
Chromosome	1565452	G→A																																						0.089
Chromosome	1565794	C→T																																												0.102
Chromosome	1567001	G→T																																0.103
Chromosome	1568015	C→A
Chromosome	1568618	T→C									0.138
Chromosome	1568945	G→T										0.077
Chromosome	1568946	C→T
Chromosome	1569780	T→A
Chromosome	1569851	C→G
Chromosome	1570267	C→A																																0.114
Chromosome	1571132	C→G			0.096
Chromosome	1571667	T→C																0.089
Chromosome	1572416	G→T
Chromosome	1573539	G→T																																													0.064
Chromosome	1575228	G→A
Chromosome	1577511	A→G										0.133
Chromosome	1578199	G→T																											0.068
Chromosome	1578689	C→T
Chromosome	1578779	C→A																																															0.08
Chromosome	1579174	T→C
Chromosome	1580286	T→C
Chromosome	1583411	C→A																										0.074
Chromosome	1583648	G→A
Chromosome	1586095	C→A																																														0.058
Chromosome	1587810	A→T																																	0.062
Chromosome	1587923	G→A				0.075
Chromosome	1591800	G→A
Chromosome	1592395	C→A
Chromosome	1593350	C→A
Chromosome	1594827	G→A																																						0.069
Chromosome	1597766	A→G
Chromosome	1598660	C→A																											0.06
Chromosome	1599691	A→G		0.056
Chromosome	1601391	G→T
Chromosome	1601763	C→T																				0.154
Chromosome	1601820	C→G
Chromosome	1602000	G→T
Chromosome	1602139	T→C																		0.055
Chromosome	1602365	C→A																																											0.056
Chromosome	1602710	G→T
Chromosome	1602778	G→T
Chromosome	1603020	C→T																			0.058
Chromosome	1603446	G→A																																	0.055
Chromosome	1603922	C→T																																	0.064
Chromosome	1604044	C→A
Chromosome	1604309	C→A																								0.075
Chromosome	1606913	G→T																				0.078
Chromosome	1608814	C→T
Chromosome	1610097	C→A																						0.062
Chromosome	1610340	G→A
Chromosome	1611250	G→T
Chromosome	1611374	+C																																									0.051
Chromosome	1611374	+T																																									0.051
Chromosome	1611374	+G																																									0.051
Chromosome	1611631	C→T																																															0.092
Chromosome	1612155	C→T
Chromosome	1612408	G→C
Chromosome	1612701	G→A
Chromosome	1614014	G→A
Chromosome	1614737	T→A																				0.105
Chromosome	1615069	A→G
Chromosome	1615537	A→C
Chromosome	1616043	G→T
Chromosome	1616931	C→A																																			0.052
Chromosome	1617396	G→T
Chromosome	1617484	A→T																																							0.087
Chromosome	1618084	G→T																						0.074
Chromosome	1618711	+TTCTCTGGCCTA
Chromosome	1620226	C→A																																	0.068
Chromosome	1620263	(CCGTAGTTTTGGTCGAA)1→2													0.277
Chromosome	1620522	C→G
Chromosome	1620540	T→C
Chromosome	1623622	T→C
Chromosome	1623985	A→G																			0.055
Chromosome	1624063	G→A
Chromosome	1625368	C→A
Chromosome	1625694	G→T
Chromosome	1625933	C→T
Chromosome	1625981	G→T																																												0.267
Chromosome	1628116	T→A																																				0.121
Chromosome	1628140	T→C
Chromosome	1630833	G→A																						0.091
Chromosome	1630890	C→A																						0.071
Chromosome	1630900	A→T																										0.064
Chromosome	1631276	C→T
Chromosome	1632012	T→C										0.07
Chromosome	1634602	G→T	0.089
Chromosome	1634957	G→T
Chromosome	1635387	G→A
Chromosome	1636885	A→T																0.064
Chromosome	1637965	G→A
Chromosome	1642028	G→A																					0.118
Chromosome	1642991	G→T																																												0.082
Chromosome	1643464	A→T																																0.095
Chromosome	1643488	G→A																										0.051
Chromosome	1643489	T→A																										0.051
Chromosome	1644143	G→T																																	0.056
Chromosome	1644205	C→A																									0.071
Chromosome	1644434	A→C
Chromosome	1645457	G→T																																												0.074
Chromosome	1645529	T→C																																0.061
Chromosome	1648712	C→G
Chromosome	1649823	G→T																						0.057
Chromosome	1650011	C→T																0.091
Chromosome	1650816	T→C
Chromosome	1651470	G→C																					0.078
Chromosome	1652856	T→A																				0.062
Chromosome	1654461	C→T																																		0.068
Chromosome	1655322	C→T
Chromosome	1655925	G→T
Chromosome	1657010	G→T																											0.057
Chromosome	1657115	G→T
Chromosome	1659139	T→A
Chromosome	1659364	A→T
Chromosome	1659367	C→T
Chromosome	1659481	A→G
Chromosome	1659579	A→G													0.053
Chromosome	1659848	T→G																							0.069
Chromosome	1660020	G→A
Chromosome	1660111	A→T																														0.06
Chromosome	1660162	T→C
Chromosome	1660289	G→T
Chromosome	1660363	A→G
Chromosome	1660444	G→A
Chromosome	1660461	A→G																				0.184
Chromosome	1660687	T→A
Chromosome	1660730	G→T
Chromosome	1660926	G→A
Chromosome	1661001	G→A
Chromosome	1661182	C→T																									0.363
Chromosome	1661305	C→A
Chromosome	1661852	G→T
Chromosome	1662870	C→A																																												0.08
Chromosome	1663983	G→T																																0.103
Chromosome	1666799	C→A																				0.063
Chromosome	1668959	C→A
Chromosome	1669467	A→T
Chromosome	1669873	C→A																																											0.109
Chromosome	1670536	C→G
Chromosome	1672717	A→T
Chromosome	1673050	C→A																					0.115
Chromosome	1674994	A→G
Chromosome	1676109	G→T
Chromosome	1676110	C→T																																												0.074
Chromosome	1676147	C→T																																												0.091
Chromosome	1676168	T→C																																												0.102
Chromosome	1676170	T→C																																												0.1
Chromosome	1677087	G→A									0.151
Chromosome	1677322	C→A
Chromosome	1677822	G→T
Chromosome	1679037	G→T																																									0.067
Chromosome	1679045	C→T
Chromosome	1679729	A→G
Chromosome	1680309	T→C																								0.068
Chromosome	1680369	C→T																								0.068
Chromosome	1680596	A→G
Chromosome	1680663	A→G
Chromosome	1683907	G→T
Chromosome	1685295	T→A
Chromosome	1686336	C→A
Chromosome	1687119	G→T
Chromosome	1689683	A→T
Chromosome	1690363	A→G												0.286
Chromosome	1691223	C→T
Chromosome	1692211	T→A																									0.057
Chromosome	1693117	C→A																																0.075
Chromosome	1694531	C→A
Chromosome	1696035	G→T																																						0.136
Chromosome	1698769	G→T
Chromosome	1698894	C→T
Chromosome	1701201	C→A
Chromosome	1704298	G→A	0.055
Chromosome	1706917	T→C
Chromosome	1707041	C→T				0.05
Chromosome	1707304	G→C																														0.054
Chromosome	1707358	G→T
Chromosome	1707532	A→G
Chromosome	1707603	A→G													0.061
Chromosome	1707661	T→C
Chromosome	1708006	C→T
Chromosome	1708129	T→C
Chromosome	1708233	C→A
Chromosome	1708417	T→C
Chromosome	1708429	C→T
Chromosome	1709262	A→T
Chromosome	1709931	G→T	0.058
Chromosome	1710394	C→G																																								0.111
Chromosome	1710406	A→T																																						0.079
Chromosome	1712670	T→C							0.064							0.057																0.054
Chromosome	1712718	C→T
Chromosome	1712927	C→T														0.061
Chromosome	1712997	A→G
Chromosome	1713098	C→T																														0.055
Chromosome	1713107	A→G
Chromosome	1713123	T→C
Chromosome	1713125	C→T
Chromosome	1713158	G→A
Chromosome	1713288	C→T																														0.089
Chromosome	1714197	C→A
Chromosome	1714490	G→T
Chromosome	1714616	G→A
Chromosome	1715477	C→G
Chromosome	1715630	C→G																			0.157								0.06
Chromosome	1715815	T→A
Chromosome	1717752	A→T
Chromosome	1718036	G→A
Chromosome	1718688	C→T																										0.058
Chromosome	1718875	G→T
Chromosome	1719370	G→T
Chromosome	1719454	T→C																	0.073
Chromosome	1721068	T→C
Chromosome	1721889	A→T																																	0.067
Chromosome	1722823	C→T	0.105
Chromosome	1723233	A→G																																												0.1
Chromosome	1723985	C→A
Chromosome	1724337	T→C																																															0.069
Chromosome	1724349	A→G																																															0.069
Chromosome	1724391	A→G																																															0.07
Chromosome	1725865	C→A																								0.059
Chromosome	1726113	G→A																																		0.063
Chromosome	1726370	T→G
Chromosome	1726514	C→A
Chromosome	1728184	T→C																																							0.069
Chromosome	1728971	C→A
Chromosome	1731368	C→T																										0.052
Chromosome	1731449	A→T
Chromosome	1731855	C→T																				0.102
Chromosome	1732174	T→C
Chromosome	1732177	C→T
Chromosome	1732281	A→T
Chromosome	1732387	C→T
Chromosome	1732425	G→T																						0.07
Chromosome	1732581	A→T																																							0.072
Chromosome	1732916	G→A
Chromosome	1733470	G→A																				0.074
Chromosome	1733825	A→T
Chromosome	1734114	A→G																																						0.065
Chromosome	1734247	G→A
Chromosome	1734415	G→A
Chromosome	1734763	G→A
Chromosome	1734766	C→T
Chromosome	1735568	G→T																																		0.063
Chromosome	1735950	C→T
Chromosome	1736322	C→A																																												0.089
Chromosome	1737150	C→G
Chromosome	1739073	G→A																			0.055
Chromosome	1740842	G→A
Chromosome	1742049	A→T																					0.071
Chromosome	1742286	A→G		0.051
Chromosome	1743350	A→G				0.065
Chromosome	1743491	A→C
Chromosome	1744615	T→C
Chromosome	1744636	C→T
Chromosome	1744666	C→G
Chromosome	1744702	G→A
Chromosome	1744959	C→T	0.061
Chromosome	1745135	G→T	0.122
Chromosome	1747483	G→T
Chromosome	1749860	C→T
Chromosome	1758210	C→T
Chromosome	1760134	A→G
Chromosome	1761724	C→T
Chromosome	1765213	C→A																																						0.058
Chromosome	1768150	A→T
Chromosome	1768566	d1 bp																									0.053
Chromosome	1768613	G→T
Chromosome	1768918	C→T
Chromosome	1768945	C→A
Chromosome	1768972	C→G
Chromosome	1768995	T→C
[truncated: 3,245 more rows]
[truncated: 55 more columns]

## Sheet: Table S7
Statistical tests for differences in number of mutations in bacteria from WT and KO mice at different times during the evolution experiment
Week	pvalue	qvalue
1	0.351935	0.675719
4	0.912797	0.912797
8	0.366279	0.619716
12	0.622155	0.855463

## Sheet: Table S8
		total number of de novo mutations at week 12	number already present at week 1	number already present at week 4	number already present at week 8	number of mutations appearing during the last month of the experiment	percentage of mutations appearing during the last month of the experiment
M1	M01_Exp2_WT	36	1	3	6	28	77.7778
M2	M02_Exp1_WT	13	3	3	11	2	15.3846
M3	M02_Exp2_WT	9	NA	3	5	4	44.4444
M4	M03_Exp1_WT	12	2	5	10	2	16.6667
M5	M03_Exp2_WT	102	1	4	7	94	92.1569
M6	M04_Exp2_WT	44	2	3	4	40	90.9091
M7	M05_Exp2_WT	48	2	5	4	43	89.5833
M8	M06_Exp1_WT	16	4	7	15	1	6.25
M9	M06_Exp2_WT	55	1	5	8	36	65.4545
M10	M07_Exp2_WT	109	2	4	9	99	90.8257
M11	M09_Exp2_WT	35	1	5	7	28	80
M12	M10_Exp2_WT	42	0	4	7	35	83.3333
M13	M11_Exp2_WT	48	1	3	11	37	77.0833	Avg.
M14	M13_Exp1_WT	35	3	8	12	21	60	63.5621
M15	M07_Exp1_KO	22	4	4	7	14	63.6364
M16	M08_Exp1_KO	12	1	6	6	6	50
M17	M09_Exp1_KO	16	2	7	11	4	25
M18	M10_Exp1_KO	25	2	5	9	16	64
M19	M11_Exp1_KO	45	1	8	8	34	75.5556
M20	M12_Exp1_KO	32	3	7	14	13	40.625
M21	M14_Exp2_KO	92	0	2	12	80	86.9565
M22	M18_Exp2_KO	90	3	4	9	80	88.8889
M23	M20_Exp2_KO	17	1	4	7	10	58.8235
M24	M21_Exp2_KO	106	1	1	7	99	93.3962	Avg.
M25	M22_Exp2_KO	22	6	3	6	13	59.0909	64.1794

## Sheet: Table S9
Statistical tests for differences in frequencies of parallely mutated loci between bacteria derived from WT and KO mice at the end of the experiment
parallelly mutated locus	pvalue	qvalue
arnC_4	0.103451	0.378338
bglA_1	0.0450189	0.378338
ccmF_1	0.259256	0.409791
cdiA_3	0.391231	0.502117
cfxP	0.200751	0.378338
codB_1	0.200751	0.378338
COQ5_2	0.109666	0.378338
cra_1	0.109666	0.378338
cra_2	0.53655	0.633517
crcB	0.259256	0.409791
ddpA	0.259256	0.409791
dgcE	0.109666	0.378338
dhaM	0.200751	0.378338
dinB	0.200751	0.378338
dltA_2	0.357032	0.490522
fdnG_2	0.409891	0.502117
fiu	0.907406	0.916761
gadX_1 / gadA	0.0592608	0.378338
glpB	0.200751	0.378338
gmhB / MBDGNAAM_00373	0.697466	0.751865
gntR_2	0.770116	0.820341
gntU	0.200751	0.378338
gsiD / pdeI	0.200751	0.378338
hslV	0.200751	0.378338
hypF	0.409891	0.502117
icd_2	0.907406	0.916761
lacI	0.0268449	0.378338
lacY	0.0795702	0.378338
lacZ / lacI	0.316228	0.484224
lolB	0.375399	0.490522
ltnD	0.103451	0.378338
malE	0.109666	0.378338
malG	0.0417529	0.378338
malK	0.0163138	0.378338
malT	0.582617	0.671723
malY_2	0.200751	0.378338
MBDGNAAM_00005 / MBDGNAAM_00006	0.597002	0.680305
MBDGNAAM_00019 / MBDGNAAM_00020	0.292939	0.455684
MBDGNAAM_00054	0.931674	0.931674
MBDGNAAM_00110	0.200751	0.378338
MBDGNAAM_00423	0.259256	0.409791
MBDGNAAM_01451 / icd_2	0.698161	0.751865
MBDGNAAM_01651	0.480829	0.574649
MBDGNAAM_01694 / MBDGNAAM_01695	0.103451	0.378338
MBDGNAAM_01913	0.409891	0.502117
MBDGNAAM_02309	0.144962	0.378338
MBDGNAAM_02309 / MBDGNAAM_02310	0.103451	0.378338
MBDGNAAM_02310	0.144962	0.378338
MBDGNAAM_02315	0.109666	0.378338
MBDGNAAM_02565	0.375399	0.490522
MBDGNAAM_02879 / mprA_3	9.66623e-06	0.000947291
MBDGNAAM_02890 / MBDGNAAM_02891	0.375399	0.490522
MBDGNAAM_03014 / MBDGNAAM_03015	0.907406	0.916761
MBDGNAAM_03089 / MBDGNAAM_03090	0.259256	0.409791
MBDGNAAM_03203	0.20036	0.378338
MBDGNAAM_03248	0.200751	0.378338
MBDGNAAM_03277	0.103451	0.378338
MBDGNAAM_03626 / yrdA_2	0.582454	0.671723
MBDGNAAM_04114 / MBDGNAAM_04115	0.0422073	0.378338
mdh_1	0.259256	0.409791
mdtC	0.200751	0.378338
mdtH	0.200751	0.378338
melR_2	0.257893	0.409791
mggB_2	0.105308	0.378338
msbA_2	0.907406	0.916761
mukB	0.375399	0.490522
murI / MBDGNAAM_04345	0.103451	0.378338
mutL	0.109666	0.378338
narH	0.259256	0.409791
narY	0.375399	0.490522
nuoL	0.357032	0.490522
ompD_2	0.816056	0.85993
papB_2	0.103451	0.378338
papC_1	0.200751	0.378338
plaP	0.200751	0.378338
purF	0.103451	0.378338
purL	0.698161	0.751865
queE	0.200751	0.378338
rfaL	0.259256	0.409791
rsxC_1	0.0417529	0.378338
ruvA	0.200751	0.378338
sapA	0.200751	0.378338
scrK / scrY	0.0234882	0.378338
scrY	0.691709	0.751865
setB	0.698161	0.751865
sfaG	0.200751	0.378338
tar	0.200751	0.378338
thi4	0.409891	0.502117
thiE	0.259256	0.409791
ulaR	0.375399	0.490522
uup	0.375399	0.490522
vgrG1_3	0.109666	0.378338
ybhS	0.375399	0.490522
yegI	0.375399	0.490522
yfcP	0.200751	0.378338
yggP_2 / sorM	0.109666	0.378338
yhhS	0.200751	0.378338
yjdJ / ghoS	0.455639	0.551267

## Sheet: Table S10
gene	Direction	Differential Expression Absolute Confidence	Differential Expression Adjusted p-value	Differential Expression Base Mean	Differential Expression Confidence	Differential Expression Log2 Ratio	Differential Expression p-value	Sequence Name	Differential Expression Log2 Standard Error	Differential Expression Wald Statistic	locus_tag	EC_number	db_xref	inference	product
gcvT	reverse	33.62	2.41e-34	441.3	33.62	2.25842	5.16e-38	Chromosome	0.175214	12.8895	MBDGNAAM_03130	2.1.2.10	COG:COG0404	ab initio prediction:Prodigal:002006; similar to AA sequence:UniProtKB:P27248	Aminomethyltransferase
lpfA_1	forward	19.52	2.99e-20	164.191	-19.52	-1.87142	1.28e-23	Chromosome	0.186823	-10.0171	MBDGNAAM_00067			ab initio prediction:Prodigal:002006; similar to AA sequence:UniProtKB:Q8X5K5	putative major fimbrial subunit LpfA
cysP	reverse	17.83	1.49e-18	459.915	-17.83	-3.01386	9.59e-22	Chromosome	0.314558	-9.58125	MBDGNAAM_02679		COG:COG4150	ab initio prediction:Prodigal:002006; similar to AA sequence:UniProtKB:P16700	Thiosulfate-binding protein
cysN	reverse	17.82	1.5e-18	386.166	-17.82	-3.02521	1.29e-21	Chromosome	0.316748	-9.55084	MBDGNAAM_02952	2.7.7.4	COG:COG2895	ab initio prediction:Prodigal:002006; similar to AA sequence:UniProtKB:P23845	Sulfate adenylyltransferase subunit 1
cysW	reverse	17.12	7.52e-18	269.569	-17.12	-2.91222	9.66e-21	Chromosome	0.311811	-9.33968	MBDGNAAM_02677		COG:COG4208	ab initio prediction:Prodigal:002006; similar to AA sequence:UniProtKB:P0AEB0	Sulfate transport system permease protein CysW
cysJ	reverse	17.12	7.52e-18	277.775	-17.12	-2.68632	8.65e-21	Chromosome	0.287264	-9.35138	MBDGNAAM_02958	1.8.1.2	COG:COG0369	ab initio prediction:Prodigal:002006; similar to AA sequence:UniProtKB:P38038	Sulfite reductase [NADPH] flavoprotein alpha-component
cysD	reverse	16.78	1.67e-17	312.05	-16.78	-3.32245	2.51e-20	Chromosome	0.359645	-9.23813	MBDGNAAM_02953	2.7.7.4	COG:COG0175	ab initio prediction:Prodigal:002006; similar to AA sequence:UniProtKB:P21156	Sulfate adenylyltransferase subunit 2
gcvP	reverse	15.9	1.25e-16	1199.2	15.9	2.20808	2.15e-19	Chromosome	0.245197	9.00533	MBDGNAAM_03128	1.4.4.2	COG:COG0403	ab initio prediction:Prodigal:002006; similar to AA sequence:UniProtKB:P33195	Glycine dehydrogenase (decarboxylating)
cysI	reverse	15.57	2.69e-16	321.802	-15.57	-2.50068	5.19e-19	Chromosome	0.280719	-8.9081	MBDGNAAM_02957	1.8.1.2	COG:COG0155	ab initio prediction:Prodigal:002006; similar to AA sequence:UniProtKB:P17846	Sulfite reductase [NADPH] hemoprotein beta-component
pheS	reverse	15.5	3.14e-16	326.5	15.5	1.61412	6.73e-19	Chromosome	0.181787	8.87921	MBDGNAAM_01941	6.1.1.20	COG:COG0016	ab initio prediction:Prodigal:002006; similar to AA sequence:UniProtKB:P08312	Phenylalanine--tRNA ligase alpha subunit
evgA	forward	14.7	2.01e-15	147.84	14.7	2.23515	5.17e-18	Chromosome	0.25841	8.64963	MBDGNAAM_02625			ab initio prediction:Prodigal:002006; similar to AA sequence:UniProtKB:P0ACZ7	DNA-binding transcriptional activator EvgA
cysC	reverse	14.7	2.01e-15	124.315	-14.7	-2.60112	5.16e-18	Chromosome	0.300712	-8.64986	MBDGNAAM_02951	2.7.1.25	COG:COG0529	ab initio prediction:Prodigal:002006; similar to AA sequence:UniProtKB:P0A6J1	Adenylyl-sulfate kinase
cysA	reverse	14.18	6.62e-15	250.869	-14.18	-2.63818	1.84e-17	Chromosome	0.310255	-8.50325	MBDGNAAM_02676	7.3.2.3	COG:COG1118	ab initio prediction:Prodigal:002006; similar to AA sequence:UniProtKB:P16676	Sulfate/thiosulfate import ATP-binding protein CysA
cysT	reverse	14.12	7.51e-15	145.5	-14.12	-2.74444	2.41e-17	Chromosome	0.323937	-8.47214	MBDGNAAM_02678		COG:COG0555	ab initio prediction:Prodigal:002006; similar to AA sequence:UniProtKB:P27367	Sulfate transport system permease protein CysT
kpsF	forward	14.12	7.51e-15	225.121	14.12	2.49142	2.41e-17	Chromosome	0.294079	8.47195	MBDGNAAM_03291	5.3.1.13	COG:COG0517	ab initio prediction:Prodigal:002006; similar to AA sequence:UniProtKB:Q8FDQ2	Arabinose 5-phosphate isomerase KpsF
dtpA	forward	13.21	6.18e-14	955.482	13.21	2.10008	2.12e-16	Chromosome	0.255632	8.21524	MBDGNAAM_01860		COG:COG3104	ab initio prediction:Prodigal:002006; similar to AA sequence:UniProtKB:P77304	Dipeptide and tripeptide permease A
	reverse	12.97	1.07e-13	25.0485	-12.97	-1.56826	3.89e-16	Chromosome	0.192613	-8.14202	MBDGNAAM_03269			ab initio prediction:Prodigal:002006	hypothetical protein
sbp	forward	12.94	1.14e-13	350.081	-12.94	-2.74983	4.4e-16	Chromosome	0.338357	-8.127	MBDGNAAM_04286		COG:COG1613	ab initio prediction:Prodigal:002006; similar to AA sequence:UniProtKB:P0AG78	Sulfate-binding protein
gcvH	reverse	12.89	1.28e-13	152.504	12.89	2.0541	5.22e-16	Chromosome	0.253396	8.1063	MBDGNAAM_03129		COG:COG0509	ab initio prediction:Prodigal:002006; similar to AA sequence:UniProtKB:P0A6T9	Glycine cleavage system H protein
sfaA	forward	12.29	5.13e-13	333.903	-12.29	-2.68055	2.2e-15	Chromosome	0.338041	-7.92964	MBDGNAAM_01240			ab initio prediction:Prodigal:002006; similar to AA sequence:UniProtKB:P12730	S-fimbrial protein subunit SfaA
ilvC	forward	12.21	6.13e-13	537.015	12.21	2.13689	2.76e-15	Chromosome	0.270442	7.90149	MBDGNAAM_04126	1.1.1.86	COG:COG0059	ab initio prediction:Prodigal:002006; similar to AA sequence:UniProtKB:P05793	Ketol-acid reductoisomerase (NADP(+))
	reverse	12.09	8.06e-13	191.561	12.09	0.864412	3.8e-15	Chromosome	0.109956	7.86147	MBDGNAAM_00110			ab initio prediction:Prodigal:002006	hypothetical protein
carA	forward	12	1e-12	715.803	12	1.87317	4.93e-15	Chromosome	0.239272	7.8286	MBDGNAAM_00202	6.3.5.5	COG:COG0505	ab initio prediction:Prodigal:002006; similar to AA sequence:UniProtKB:P0A6F1	Carbamoyl-phosphate synthase small chain
udp	forward	11.95	1.13e-12	588.219	11.95	1.51616	5.8e-15	Chromosome	0.194178	7.80812	MBDGNAAM_04200	2.4.2.3	COG:COG2820	ab initio prediction:Prodigal:002006; similar to AA sequence:UniProtKB:P12758	Uridine phosphorylase
fimH_1	forward	11.76	1.75e-12	91.8257	-11.76	-1.11043	9.51e-15	Chromosome	0.143361	-7.74565	MBDGNAAM_00072			ab initio prediction:Prodigal:002006; similar to AA sequence:UniProtKB:P08191	Type 1 fimbrin D-mannose specific adhesin
tdcC	reverse	11.76	1.75e-12	319.108	11.76	2.13903	9.74e-15	Chromosome	0.276268	7.74258	MBDGNAAM_03474		COG:COG0814	ab initio prediction:Prodigal:002006; similar to AA sequence:UniProtKB:P0AAD8	Threonine/serine transporter TdcC
ansB	reverse	11.73	1.87e-12	622.906	11.73	2.19367	1.08e-14	Chromosome	0.283818	7.72914	MBDGNAAM_03182	3.5.1.1	COG:COG0252	ab initio prediction:Prodigal:002006; similar to AA sequence:UniProtKB:P00805	L-asparaginase 2
fimD_1	forward	11.53	2.92e-12	281.986	-11.53	-1.61855	1.82e-14	Chromosome	0.211214	-7.6631	MBDGNAAM_00069		COG:COG3188	ab initio prediction:Prodigal:002006; similar to AA sequence:UniProtKB:P30130	Outer membrane usher protein FimD
lpxP	forward	11.53	2.92e-12	282.392	-11.53	-1.72261	1.76e-14	Chromosome	0.224666	-7.66741	MBDGNAAM_02634	2.3.1.242	COG:COG1560	ab initio prediction:Prodigal:002006; similar to AA sequence:UniProtKB:P0ACV2	Lipid A biosynthesis palmitoleoyltransferase
nanR_2	reverse	11.49	3.27e-12	280.104	11.49	1.16185	2.1e-14	Chromosome	0.151987	7.64444	MBDGNAAM_04112		COG:COG2186	ab initio prediction:Prodigal:002006; similar to AA sequence:UniProtKB:P0A8W0	HTH-type transcriptional repressor NanR
hsrA	reverse	11.13	7.5e-12	245.403	11.13	0.817483	4.98e-14	Chromosome	0.108527	7.53251	MBDGNAAM_04111			ab initio prediction:Prodigal:002006; similar to AA sequence:UniProtKB:P31474	putative transport protein HsrA
kpsU	forward	11	1.01e-11	74.8514	11	1.53558	6.93e-14	Chromosome	0.205041	7.48916	MBDGNAAM_03294	2.7.7.38	COG:COG1212	ab initio prediction:Prodigal:002006; similar to AA sequence:UniProtKB:P42216	3-deoxy-manno-octulosonate cytidylyltransferase
tyrB	forward	10.86	1.38e-11	339.35	10.86	1.04284	9.74e-14	Chromosome	0.140086	7.44431	MBDGNAAM_04432	2.6.1.57	COG:COG1448	ab initio prediction:Prodigal:002006; similar to AA sequence:UniProtKB:P04693	Aromatic-amino-acid aminotransferase
tdcB	reverse	10.83	1.49e-11	572.54	10.83	2.92117	1.08e-13	Chromosome	0.393136	7.43044	MBDGNAAM_03475	4.3.1.19	COG:COG1171	ab initio prediction:Prodigal:002006; similar to AA sequence:UniProtKB:P0AGF6	L-threonine dehydratase catabolic TdcB
ftnA_1	forward	10.74	1.8e-11	278.248	10.74	1.53888	1.39e-13	Chromosome	0.20803	7.39742	MBDGNAAM_02116	1.16.3.2	COG:COG1528	ab initio prediction:Prodigal:002006; similar to AA sequence:UniProtKB:P0A998	Bacterial non-heme ferritin
cysH	reverse	10.74	1.8e-11	172.685	-10.74	-1.92842	1.37e-13	Chromosome	0.260626	-7.3992	MBDGNAAM_02956	1.8.4.8	COG:COG0175	ab initio prediction:Prodigal:002006; similar to AA sequence:UniProtKB:P17854	Phosphoadenosine phosphosulfate reductase
neuA	reverse	10.55	2.84e-11	340.863	10.55	2.46183	2.25e-13	Chromosome	0.335728	7.33281	MBDGNAAM_03300	2.7.7.43		ab initio prediction:Prodigal:002006; similar to AA sequence:UniProtKB:P13266	N-acylneuraminate cytidylyltransferase
klcA_2	forward	10.37	4.27e-11	24.8883	-10.37	-1.57054	3.48e-13	Chromosome	0.215895	-7.27456	MBDGNAAM_03281			ab initio prediction:Prodigal:002006; similar to AA sequence:UniProtKB:P52603	Antirestriction protein KlcA
glnA	reverse	10.25	5.66e-11	1671.27	10.25	1.66759	4.73e-13	Chromosome	0.230556	7.23293	MBDGNAAM_04242	6.3.1.2	COG:COG0174	ab initio prediction:Prodigal:002006; similar to AA sequence:UniProtKB:P0A9C5	Glutamine synthetase
fimC_1	forward	10.13	7.39e-11	133.509	-10.13	-1.60656	6.33e-13	Chromosome	0.223347	-7.19314	MBDGNAAM_00068			ab initio prediction:Prodigal:002006; similar to AA sequence:UniProtKB:P31697	Chaperone protein FimC
moaC	forward	10.02	9.59e-11	73.795	10.02	1.16795	8.42e-13	Chromosome	0.163255	7.1541	MBDGNAAM_00948	4.6.1.17	COG:COG0315	ab initio prediction:Prodigal:002006; similar to AA sequence:UniProtKB:P0A738	Cyclic pyranopterin monophosphate synthase
eco	forward	9.94	1.14e-10	164.232	9.94	1.13926	1.02e-12	Chromosome	0.159847	7.12719	MBDGNAAM_02485		COG:COG4574	ab initio prediction:Prodigal:002006; similar to AA sequence:UniProtKB:P23827	Ecotin
pyrB	reverse	9.71	1.93e-10	149.909	9.71	1.38876	1.78e-12	Chromosome	0.196967	7.05074	MBDGNAAM_04724	2.1.3.2	COG:COG0540	ab initio prediction:Prodigal:002006; similar to AA sequence:UniProtKB:P0A786	Aspartate carbamoyltransferase catalytic subunit
fimG_1	forward	9.59	2.55e-10	36.456	-9.59	-1.35228	2.4e-12	Chromosome	0.192933	-7.00908	MBDGNAAM_00071			ab initio prediction:Prodigal:002006; similar to AA sequence:UniProtKB:P08190	Protein FimG
tnaA	forward	9.58	2.61e-10	297.643	9.58	1.68789	2.51e-12	Chromosome	0.241037	7.00263	MBDGNAAM_04066	4.1.99.1	COG:COG3033	ab initio prediction:Prodigal:002006; similar to AA sequence:UniProtKB:P0A853	Tryptophanase
purH	reverse	9.47	3.36e-10	510.829	9.47	1.5973	3.31e-12	Chromosome	0.229363	6.96408	MBDGNAAM_04381		COG:COG0138	ab initio prediction:Prodigal:002006; similar to AA sequence:UniProtKB:P15639	Bifunctional purine biosynthesis protein PurH
cbl	forward	9.46	3.45e-10	139.231	-9.46	-2.46027	3.48e-12	Chromosome	0.353639	-6.95701	MBDGNAAM_02234			ab initio prediction:Prodigal:002006; similar to AA sequence:UniProtKB:Q47083	HTH-type transcriptional regulator cbl
fimA_1	forward	9.44	3.63e-10	2617.04	-9.44	-1.86996	3.81e-12	Chromosome	0.269285	-6.94417	MBDGNAAM_00066			ab initio prediction:Prodigal:002006; similar to AA sequence:UniProtKB:Q47223	Type-1 fimbrial protein, A chain
potA_2	reverse	9.44	3.63e-10	163.407	9.44	1.18346	3.75e-12	Chromosome	0.170372	6.94636	MBDGNAAM_01374	7.6.2.11	COG:COG3842	ab initio prediction:Prodigal:002006; similar to AA sequence:UniProtKB:P69874	Spermidine/putrescine import ATP-binding proteinPotA
rnpA	forward	9.4	3.94e-10	234.923	9.4	1.55916	4.22e-12	Chromosome	0.224994	6.92977	MBDGNAAM_04063	3.1.26.5	COG:COG0594	ab initio prediction:Prodigal:002006; similar to AA sequence:UniProtKB:P0A7Y8	Ribonuclease P protein component
mntS	reverse	9.36	4.4e-10	280.999	-9.36	-1.36702	4.81e-12	Chromosome	0.197797	-6.91122	MBDGNAAM_00980			ab initio prediction:Prodigal:002006; similar to AA sequence:UniProtKB:P0DKB3	Small protein MntS
ygbE	reverse	9.34	4.54e-10	83.3895	-9.34	-1.94857	5.06e-12	Chromosome	0.282242	-6.90388	MBDGNAAM_02950			ab initio prediction:Prodigal:002006; similar to AA sequence:UniProtKB:P46141	Inner membrane protein YgbE
ompC	reverse	9.29	5.17e-10	14536.9	9.29	1.73694	5.87e-12	Chromosome	0.252362	6.88274	MBDGNAAM_02491		COG:COG3203	ab initio prediction:Prodigal:002006; similar to AA sequence:UniProtKB:A0A2S4MYF8	Outer membrane protein C
ybaA	forward	9.25	5.58e-10	153.758	-9.25	-1.25414	6.46e-12	Chromosome	0.182576	-6.86918	MBDGNAAM_00670		COG:COG5507	ab initio prediction:Prodigal:002006; similar to AA sequence:UniProtKB:P0AAQ9	putative protein YbaA
tabA_2	forward	9.23	5.83e-10	81.1954	9.23	1.01407	6.87e-12	Chromosome	0.147816	6.86034	MBDGNAAM_04730		COG:COG2731	ab initio prediction:Prodigal:002006; similar to AA sequence:UniProtKB:P0AF96	Toxin-antitoxin biofilm protein TabA
dlsT	reverse	9.19	6.5e-10	174.16	9.19	1.88615	7.8e-12	Chromosome	0.275665	6.84218	MBDGNAAM_03469		COG:COG0814	ab initio prediction:Prodigal:002006; similar to AA sequence:UniProtKB:P42628	putative serine transporter
napH	reverse	9.14	7.24e-10	80.1648	9.14	1.17248	8.83e-12	Chromosome	0.171809	6.82434	MBDGNAAM_02479		COG:COG0348	ab initio prediction:Prodigal:002006; similar to AA sequence:UniProtKB:P33934	Ferredoxin-type protein NapH
ybhF	reverse	9.12	7.58e-10	575.973	9.12	1.60288	9.42e-12	Chromosome	0.235193	6.81517	MBDGNAAM_00959		COG:COG1131	ab initio prediction:Prodigal:002006; similar to AA sequence:UniProtKB:P0A9U1	putative multidrug ABC transporter ATP-binding protein YbhF
ecpA	reverse	9.1	7.97e-10	1071.58	9.1	2.1612	1.01e-11	Chromosome	0.317564	6.80555	MBDGNAAM_00521			ab initio prediction:Prodigal:002006; similar to AA sequence:UniProtKB:P0C8Z8	Common pilus major fimbrillin subunit EcpA
frdC	reverse	9.01	9.71e-10	926.943	9.01	2.10698	1.25e-11	Chromosome	0.311013	6.77458	MBDGNAAM_04630		COG:COG3029	ab initio prediction:Prodigal:002006; similar to AA sequence:UniProtKB:P0A8Q0	Fumarate reductase subunit C
nrdH	forward	9.01	9.84e-10	46.8839	-9.01	-1.45246	1.29e-11	Chromosome	0.214533	-6.77032	MBDGNAAM_02870		COG:COG0695	ab initio prediction:Prodigal:002006; similar to AA sequence:UniProtKB:P0AC65	Glutaredoxin-like protein NrdH
gltP	forward	8.99	1.01e-09	277.337	8.99	1.28258	1.34e-11	Chromosome	0.189626	6.76373	MBDGNAAM_04466		COG:COG1301	ab initio prediction:Prodigal:002006; similar to AA sequence:UniProtKB:P21345	Proton/glutamate-aspartate symporter
cysM	reverse	8.92	1.22e-09	150.487	-8.92	-1.43908	1.64e-11	Chromosome	0.213674	-6.73492	MBDGNAAM_02675	2.5.1.47	COG:COG0031	ab initio prediction:Prodigal:002006; similar to AA sequence:UniProtKB:P16703	Cysteine synthase B
	forward	8.86	1.38e-09	114.625	-8.86	-1.52282	1.9e-11	Chromosome	0.22682	-6.71375	MBDGNAAM_02561			ab initio prediction:Prodigal:002006	hypothetical protein
glmS	reverse	8.86	1.39e-09	1006.42	8.86	1.16339	1.94e-11	Chromosome	0.173364	6.71067	MBDGNAAM_04086	2.6.1.16	COG:COG0449	ab initio prediction:Prodigal:002006; similar to AA sequence:UniProtKB:P17169	Glutamine--fructose-6-phosphate aminotransferase[isomerizing]
	reverse	8.8	1.6e-09	36.9741	8.8	1.29241	2.26e-11	Chromosome	0.193241	6.68808	MBDGNAAM_03290			ab initio prediction:Prodigal:002006	hypothetical protein
frdB	reverse	8.75	1.78e-09	1027.96	8.75	2.17666	2.56e-11	Chromosome	0.326342	6.66986	MBDGNAAM_04631	1.3.5.1	COG:COG0479	ab initio prediction:Prodigal:002006; similar to AA sequence:UniProtKB:P0AC47	Fumarate reductase iron-sulfur subunit
mprA_3	forward	8.74	1.83e-09	149.93	8.74	1.13155	2.66e-11	Chromosome	0.169795	6.66422	MBDGNAAM_02880		COG:COG1846	ab initio prediction:Prodigal:002006; similar to AA sequence:UniProtKB:P0ACR9	Transcriptional repressor MprA
lysC	reverse	8.74	1.83e-09	215.91	8.74	0.873575	2.73e-11	Chromosome	0.131159	6.66042	MBDGNAAM_04405	2.7.2.4	COG:COG0527	ab initio prediction:Prodigal:002006; similar to AA sequence:UniProtKB:P08660	Lysine-sensitive aspartokinase 3
	forward	8.74	1.83e-09	193.564	8.74	1.8945	2.74e-11	Chromosome	0.284462	6.65994	MBDGNAAM_04548			ab initio prediction:Prodigal:002006	hypothetical protein
pflB	reverse	8.74	1.83e-09	7934.19	8.74	1.49912	2.78e-11	Chromosome	0.22517	6.65774	MBDGNAAM_01114	2.3.1.54	COG:COG1882	ab initio prediction:Prodigal:002006; similar to AA sequence:UniProtKB:P09373	Formate acetyltransferase 1
groL	forward	8.62	2.38e-09	1887.01	8.62	1.38375	3.68e-11	Chromosome	0.209134	6.61654	MBDGNAAM_04619			ab initio prediction:Prodigal:002006; similar to AA sequence:UniProtKB:Q1R3B6	60 kDa chaperonin
plaP	reverse	8.47	3.38e-09	256.124	8.47	1.56421	5.28e-11	Chromosome	0.238342	6.5629	MBDGNAAM_02292		COG:COG0531	ab initio prediction:Prodigal:002006; similar to AA sequence:UniProtKB:P0AA47	Low-affinity putrescine importer PlaP
sdaC	forward	8.45	3.53e-09	650.967	8.45	1.7177	5.59e-11	Chromosome	0.262071	6.55435	MBDGNAAM_02996		COG:COG0814	ab initio prediction:Prodigal:002006; similar to AA sequence:UniProtKB:P0AAD6	Serine transporter
	reverse	8.37	4.23e-09	20.4239	-8.37	-1.39847	6.79e-11	Chromosome	0.214317	-6.52523	MBDGNAAM_03267			ab initio prediction:Prodigal:002006	hypothetical protein
	reverse	8.32	4.73e-09	198.475	-8.32	-2.20507	7.7e-11	Chromosome	0.338914	-6.50629	MBDGNAAM_01587			ab initio prediction:Prodigal:002006	hypothetical protein
groS	forward	8.27	5.41e-09	191.684	8.27	1.34162	8.92e-11	Chromosome	0.206906	6.4842	MBDGNAAM_04618		COG:COG0234	ab initio prediction:Prodigal:002006; similar to AA sequence:UniProtKB:P0A6F9	10 kDa chaperonin
acs_1	forward	8.07	8.44e-09	235.022	-8.07	-2.47717	1.41e-10	Chromosome	0.386166	-6.41479	MBDGNAAM_00570	6.2.1.1	COG:COG0365	ab initio prediction:Prodigal:002006; similar to AA sequence:UniProtKB:Q8ZKF6	Acetyl-coenzyme A synthetase
rbsC_3	forward	8.05	8.94e-09	217.91	8.05	1.10358	1.51e-10	Chromosome	0.172324	6.40408	MBDGNAAM_04107		COG:COG1172	ab initio prediction:Prodigal:002006; similar to AA sequence:UniProtKB:P0AGI1	Ribose import permease protein RbsC
frdA	reverse	8.03	9.36e-09	2016.86	8.03	2.01302	1.6e-10	Chromosome	0.314776	6.39508	MBDGNAAM_04632	1.3.5.4	COG:COG1053	ab initio prediction:Prodigal:002006; similar to AA sequence:UniProtKB:P00363	Fumarate reductase flavoprotein subunit
cydA	forward	8.01	9.77e-09	5758.11	8.01	1.54522	1.7e-10	Chromosome	0.241944	6.38668	MBDGNAAM_00897	7.1.1.7	COG:COG1271	ab initio prediction:Prodigal:002006; similar to AA sequence:UniProtKB:P0ABJ9	Cytochrome bd-I ubiquinol oxidase subunit 1
dcuA	reverse	8.01	9.84e-09	1715.56	8.01	1.70907	1.73e-10	Chromosome	0.267723	6.3837	MBDGNAAM_04614		COG:COG2704	ab initio prediction:Prodigal:002006; similar to AA sequence:UniProtKB:P0ABN5	Anaerobic C4-dicarboxylate transporter DcuA
era_3	forward	7.99	1.03e-08	35.1543	-7.99	-1.56974	1.82e-10	Chromosome	0.246211	-6.37556	MBDGNAAM_03275			ab initio prediction:Prodigal:002006; protein motif:HAMAP:MF_00367	GTPase Era
speE	reverse	7.99	1.04e-08	278.973	7.99	0.981426	1.86e-10	Chromosome	0.154015	6.37229	MBDGNAAM_00293	2.5.1.-	COG:COG0421	ab initio prediction:Prodigal:002006; similar to AA sequence:UniProtKB:P09158	Polyamine aminopropyltransferase
gpmI	forward	7.95	1.11e-08	540.234	7.95	1.01388	2.03e-10	Chromosome	0.159432	6.35936	MBDGNAAM_03969	5.4.2.12	COG:COG0696	ab initio prediction:Prodigal:002006; similar to AA sequence:UniProtKB:P37689	2,3-bisphosphoglycerate-independent phosphoglycerate mutase
prpC	forward	7.91	1.23e-08	395.42	-7.91	-2.75844	2.26e-10	Chromosome	0.434912	-6.34253	MBDGNAAM_00568	2.3.3.5	COG:COG0372	ab initio prediction:Prodigal:002006; similar to AA sequence:UniProtKB:P31660	2-methylcitrate synthase
malP_1	reverse	7.9	1.26e-08	948.481	7.9	1.66201	2.35e-10	Chromosome	0.262277	6.33683	MBDGNAAM_03760	2.4.1.1	COG:COG0058	ab initio prediction:Prodigal:002006; similar to AA sequence:UniProtKB:P00490	Maltodextrin phosphorylase
legI	reverse	7.9	1.27e-08	243.223	7.9	1.89035	2.39e-10	Chromosome	0.298451	6.33387	MBDGNAAM_03301	2.5.1.101	COG:COG2089	ab initio prediction:Prodigal:002006; similar to AA sequence:UniProtKB:Q0P8T1	N,N'-diacetyllegionaminic acid synthase
ravA	reverse	7.82	1.5e-08	285.661	7.82	1.04696	2.86e-10	Chromosome	0.166026	6.30601	MBDGNAAM_04103	3.6.3.-	COG:COG0714	ab initio prediction:Prodigal:002006; similar to AA sequence:UniProtKB:P31473	ATPase RavA
ygeX	forward	7.82	1.52e-08	430.338	7.82	2.23245	2.92e-10	Chromosome	0.354194	6.30289	MBDGNAAM_03097	4.3.1.15	COG:COG1171	ab initio prediction:Prodigal:002006; similar to AA sequence:UniProtKB:P66899	Diaminopropionate ammonia-lyase
cdiA_2	reverse	7.75	1.76e-08	64.1424	-7.75	-1.32275	3.43e-10	Chromosome	0.210694	-6.27805	MBDGNAAM_03231		COG:COG3210	ab initio prediction:Prodigal:002006; similar to AA sequence:UniProtKB:Q3YL96	Toxin CdiA
tsx_1	reverse	7.75	1.78e-08	319.115	7.75	1.19598	3.5e-10	Chromosome	0.190598	6.27487	MBDGNAAM_00626		COG:COG3248	ab initio prediction:Prodigal:002006; similar to AA sequence:UniProtKB:P0A927	Nucleoside-specific channel-forming protein Tsx
ybhS	reverse	7.75	1.79e-08	257.585	7.75	1.32165	3.56e-10	Chromosome	0.210712	6.27231	MBDGNAAM_00958		COG:COG0842	ab initio prediction:Prodigal:002006; similar to AA sequence:UniProtKB:P0AFQ2	putative multidrug ABC transporter permease YbhS
arcA_2	reverse	7.74	1.82e-08	255.677	7.74	2.16867	3.67e-10	Chromosome	0.346019	6.26748	MBDGNAAM_04729	3.5.3.6	COG:COG2235	ab initio prediction:Prodigal:002006; similar to AA sequence:UniProtKB:P13981	Arginine deiminase
pheT	reverse	7.71	1.95e-08	1195.82	7.71	1.00481	3.96e-10	Chromosome	0.16063	6.25545	MBDGNAAM_01940	6.1.1.20	COG:COG0072	ab initio prediction:Prodigal:002006; similar to AA sequence:UniProtKB:P07395	Phenylalanine--tRNA ligase beta subunit
rfaC	forward	7.71	1.95e-08	178.326	7.71	0.562493	4.01e-10	Chromosome	0.0899459	6.25368	MBDGNAAM_03977	2.-.-.-	COG:COG0859	ab initio prediction:Prodigal:002006; similar to AA sequence:UniProtKB:P24173	Lipopolysaccharide heptosyltransferase 1
srlR_4	forward	7.65	2.23e-08	88.4525	7.65	1.18849	4.63e-10	Chromosome	0.190733	6.23118	MBDGNAAM_02905		COG:COG1349	ab initio prediction:Prodigal:002006; similar to AA sequence:UniProtKB:P15082	Glucitol operon repressor
frdD	reverse	7.61	2.48e-08	458.703	7.61	1.71903	5.21e-10	Chromosome	0.276694	6.21274	MBDGNAAM_04629		COG:COG3080	ab initio prediction:Prodigal:002006; similar to AA sequence:UniProtKB:P0A8Q3	Fumarate reductase subunit D
rplV	reverse	7.47	3.36e-08	1804.58	7.47	2.0071	7.19e-10	Chromosome	0.325728	6.16189	MBDGNAAM_03663		COG:COG0091	ab initio prediction:Prodigal:002006; similar to AA sequence:UniProtKB:P61175	50S ribosomal protein L22
	forward	7.47	3.36e-08	1251.26	7.47	1.45766	7.18e-10	Chromosome	0.236553	6.16208	MBDGNAAM_04547			ab initio prediction:Prodigal:002006	hypothetical protein
fimF_1	forward	7.44	3.66e-08	67.9849	-7.44	-1.41674	7.92e-10	Chromosome	0.230494	-6.14653	MBDGNAAM_00070			ab initio prediction:Prodigal:002006; similar to AA sequence:UniProtKB:P08189	Protein FimF
prpD	forward	7.4	4.02e-08	563.235	-7.4	-2.77356	8.78e-10	Chromosome	0.452441	-6.13021	MBDGNAAM_00569	4.2.1.79	COG:COG2079	ab initio prediction:Prodigal:002006; similar to AA sequence:UniProtKB:P77243	2-methylcitrate dehydratase
rplP	reverse	7.4	4.02e-08	2228.61	7.4	1.90885	8.88e-10	Chromosome	0.311479	6.12836	MBDGNAAM_03661		COG:COG0197	ab initio prediction:Prodigal:002006; similar to AA sequence:UniProtKB:P0ADY7	50S ribosomal protein L16
rplR	reverse	7.39	4.07e-08	2609.63	7.39	1.76505	9.07e-10	Chromosome	0.288169	6.12505	MBDGNAAM_03652		COG:COG0256	ab initio prediction:Prodigal:002006; similar to AA sequence:UniProtKB:P0C018	50S ribosomal protein L18
prpB	forward	7.31	4.85e-08	302.838	-7.31	-2.7505	1.09e-09	Chromosome	0.451221	-6.09567	MBDGNAAM_00567	4.1.3.30	COG:COG2513	ab initio prediction:Prodigal:002006; similar to AA sequence:UniProtKB:P77541	2-methylisocitrate lyase
aspS	reverse	7.26	5.52e-08	579.658	7.26	1.19404	1.25e-09	Chromosome	0.196602	6.07338	MBDGNAAM_02084	6.1.1.12	COG:COG0173	ab initio prediction:Prodigal:002006; similar to AA sequence:UniProtKB:P21889	Aspartate--tRNA ligase
tktA_1	reverse	7.22	6.04e-08	1600.21	7.22	1.58691	1.38e-09	Chromosome	0.261984	6.05728	MBDGNAAM_03161	2.2.1.1	COG:COG0021	ab initio prediction:Prodigal:002006; similar to AA sequence:UniProtKB:P27302	Transketolase 1
	forward	7.17	6.69e-08	46.8725	-7.17	-1.09473	1.55e-09	Chromosome	0.181264	-6.03939	MBDGNAAM_01260			ab initio prediction:Prodigal:002006	hypothetical protein
rpsC	reverse	7.16	6.92e-08	6886.65	7.16	1.90944	1.62e-09	Chromosome	0.31653	6.03241	MBDGNAAM_03662		COG:COG0092	ab initio prediction:Prodigal:002006; similar to AA sequence:UniProtKB:P0A7V3	30S ribosomal protein S3
rplB	reverse	7.16	6.98e-08	4596.66	7.16	1.89859	1.64e-09	Chromosome	0.314884	6.02949	MBDGNAAM_03665		COG:COG0090	ab initio prediction:Prodigal:002006; similar to AA sequence:UniProtKB:P60422	50S ribosomal protein L2
cutC_1	reverse	7.14	7.2e-08	426.853	-7.14	-1.29534	1.71e-09	Chromosome	0.215067	-6.02297	MBDGNAAM_02092		COG:COG3142	ab initio prediction:Prodigal:002006; similar to AA sequence:UniProtKB:P67825	Copper homeostasis protein CutC
rplD	reverse	7.14	7.21e-08	2993.44	7.14	1.88666	1.73e-09	Chromosome	0.31333	6.0213	MBDGNAAM_03667		COG:COG0088	ab initio prediction:Prodigal:002006; similar to AA sequence:UniProtKB:P60726	50S ribosomal protein L4
moaB	forward	7.09	8.07e-08	125.02	7.09	1.07293	1.95e-09	Chromosome	0.178774	6.00158	MBDGNAAM_00947		COG:COG0521	ab initio prediction:Prodigal:002006; similar to AA sequence:UniProtKB:P0AEZ9	Molybdenum cofactor biosynthesis protein B
cecR	reverse	7	9.94e-08	633.79	7	1.48542	2.43e-09	Chromosome	0.248967	5.96634	MBDGNAAM_00961		COG:COG1309	ab initio prediction:Prodigal:002006; similar to AA sequence:UniProtKB:P0ACU0	HTH-type transcriptional dual regulator CecR
rpsS	reverse	7	1e-07	1517.77	7	1.92587	2.47e-09	Chromosome	0.322938	5.9636	MBDGNAAM_03664		COG:COG0185	ab initio prediction:Prodigal:002006; similar to AA sequence:UniProtKB:P0A7U3	30S ribosomal protein S19
oppA	forward	6.99	1.03e-07	4656.2	6.99	1.51787	2.57e-09	Chromosome	0.254805	5.95697	MBDGNAAM_01541		COG:COG4166	ab initio prediction:Prodigal:002006; similar to AA sequence:UniProtKB:P23843	Periplasmic oligopeptide-binding protein
glmU_2	reverse	6.97	1.07e-07	693.07	6.97	0.901976	2.68e-09	Chromosome	0.151585	5.95031	MBDGNAAM_04087		COG:COG1207	ab initio prediction:Prodigal:002006; similar to AA sequence:UniProtKB:P0ACC7	Bifunctional protein GlmU
ygfK	forward	6.94	1.15e-07	2079.13	6.94	2.34573	2.91e-09	Chromosome	0.395146	5.93636	MBDGNAAM_03104		COG:COG0493	ab initio prediction:Prodigal:002006; similar to AA sequence:UniProtKB:Q46811	Putative oxidoreductase YgfK
	reverse	6.91	1.23e-07	210.549	6.91	1.09869	3.12e-09	Chromosome	0.185435	5.92494	MBDGNAAM_00649			ab initio prediction:Prodigal:002006	hypothetical protein
pgi	forward	6.85	1.42e-07	2242.17	6.85	0.95151	3.64e-09	Chromosome	0.161282	5.89967	MBDGNAAM_04406	5.3.1.9	COG:COG0166	ab initio prediction:Prodigal:002006; similar to AA sequence:UniProtKB:P0A6T1	Glucose-6-phosphate isomerase
ldhA	reverse	6.85	1.42e-07	338.542	6.85	0.786559	3.67e-09	Chromosome	0.133354	5.89829	MBDGNAAM_01647	1.1.1.28	COG:COG1052	ab initio prediction:Prodigal:002006; similar to AA sequence:UniProtKB:P52643	D-lactate dehydrogenase
argE_1	forward	6.84	1.45e-07	305.919	6.84	1.99757	3.79e-09	Chromosome	0.338968	5.8931	MBDGNAAM_03098	3.5.1.16	COG:COG0624	ab initio prediction:Prodigal:002006; similar to AA sequence:UniProtKB:P23908	Acetylornithine deacetylase
	forward	6.78	1.65e-07	753.273	6.78	1.36291	4.36e-09	Chromosome	0.232183	5.86997	MBDGNAAM_04550			ab initio prediction:Prodigal:002006; similar to AA sequence:ISfinder:ISRor2	ISNCY family transposase ISRor2
rplW	reverse	6.77	1.68e-07	2185.48	6.77	1.85156	4.46e-09	Chromosome	0.315642	5.86602	MBDGNAAM_03666		COG:COG0089	ab initio prediction:Prodigal:002006; similar to AA sequence:UniProtKB:P0ADZ0	50S ribosomal protein L23
gnd	reverse	6.77	1.71e-07	1903.31	6.77	1.3431	4.59e-09	Chromosome	0.229144	5.86136	MBDGNAAM_02307	1.1.1.44	COG:COG0362	ab initio prediction:Prodigal:002006; similar to AA sequence:UniProtKB:P00350	6-phosphogluconate dehydrogenase, decarboxylating
ssnA	forward	6.76	1.73e-07	620.722	6.76	2.60682	4.67e-09	Chromosome	0.444961	5.85854	MBDGNAAM_03105	3.-.-.-	COG:COG0402	ab initio prediction:Prodigal:002006; similar to AA sequence:UniProtKB:Q46812	Putative aminohydrolase SsnA
fdhD	forward	6.74	1.83e-07	397.761	-6.74	-2.36756	4.99e-09	Chromosome	0.404874	-5.84763	MBDGNAAM_04267		COG:COG1526	ab initio prediction:Prodigal:002006; similar to AA sequence:UniProtKB:P32177	Sulfur carrier protein FdhD
tauA	forward	6.72	1.9e-07	51.776	-6.72	-1.38337	5.2e-09	Chromosome	0.236852	-5.84066	MBDGNAAM_00585		COG:COG4521	ab initio prediction:Prodigal:002006; similar to AA sequence:UniProtKB:Q47537	Taurine-binding periplasmic protein
rhaM	reverse	6.69	2.02e-07	129.844	-6.69	-2.63991	5.59e-09	Chromosome	0.452926	-5.82856	MBDGNAAM_04270	5.1.3.32	COG:COG3254	ab initio prediction:Prodigal:002006; similar to AA sequence:UniProtKB:P32156	L-rhamnose mutarotase
rfbD	reverse	6.69	2.03e-07	590.271	6.69	1.24262	5.66e-09	Chromosome	0.213272	5.82644	MBDGNAAM_02321	1.1.1.133	COG:COG1091	ab initio prediction:Prodigal:002006; similar to AA sequence:UniProtKB:P37778	dTDP-4-dehydrorhamnose reductase
rplO	reverse	6.62	2.4e-07	2931.94	6.62	1.68557	6.74e-09	Chromosome	0.290751	5.79731	MBDGNAAM_03649		COG:COG0200	ab initio prediction:Prodigal:002006; similar to AA sequence:UniProtKB:P02413	50S ribosomal protein L15
	reverse	6.57	2.68e-07	135.837	-6.57	-1.37426	7.58e-09	Chromosome	0.237862	-5.77755	MBDGNAAM_03324	1.-.-.-	COG:COG0277	ab initio prediction:Prodigal:002006; similar to AA sequence:UniProtKB:P9WIT1	putative FAD-linked oxidoreductase
pykA	forward	6.52	3.05e-07	874.906	6.52	1.19679	8.75e-09	Chromosome	0.208014	5.75341	MBDGNAAM_02072	2.7.1.40	COG:COG0469	ab initio prediction:Prodigal:002006; similar to AA sequence:UniProtKB:P21599	Pyruvate kinase II
rbsB_2	forward	6.52	3.05e-07	890.203	6.52	1.12898	8.74e-09	Chromosome	0.196221	5.75361	MBDGNAAM_04108		COG:COG1879	ab initio prediction:Prodigal:002006; similar to AA sequence:UniProtKB:P02925	Ribose import binding protein RbsB
rpsE	reverse	6.5	3.14e-07	3501.36	6.5	1.61592	9.07e-09	Chromosome	0.281163	5.74728	MBDGNAAM_03651		COG:COG0098	ab initio prediction:Prodigal:002006; similar to AA sequence:UniProtKB:P0A7W4	30S ribosomal protein S5
cydB	forward	6.48	3.33e-07	2090.88	6.48	1.58039	9.71e-09	Chromosome	0.275534	5.73574	MBDGNAAM_00898	7.1.1.7	COG:COG1294	ab initio prediction:Prodigal:002006; similar to AA sequence:UniProtKB:P0ABK2	Cytochrome bd-I ubiquinol oxidase subunit 2
	reverse	6.46	3.45e-07	102.314	-6.46	-1.28828	1.01e-08	Chromosome	0.224881	-5.72871	MBDGNAAM_03323			ab initio prediction:Prodigal:002006	hypothetical protein
argF	reverse	6.45	3.52e-07	176.771	6.45	2.08805	1.04e-08	Chromosome	0.364785	5.72405	MBDGNAAM_04727	2.1.3.3	COG:COG0078	ab initio prediction:Prodigal:002006; similar to AA sequence:UniProtKB:Q8DCF5	Ornithine carbamoyltransferase
pcnB	reverse	6.44	3.61e-07	530.059	6.44	1.09214	1.08e-08	Chromosome	0.190989	5.71831	MBDGNAAM_00315	2.7.7.19	COG:COG0617	ab initio prediction:Prodigal:002006; similar to AA sequence:UniProtKB:P0ABF1	Poly(A) polymerase I
mltC	forward	6.42	3.84e-07	148.78	6.42	0.860263	1.15e-08	Chromosome	0.150742	5.70685	MBDGNAAM_03188	4.2.2.-	COG:COG0741	ab initio prediction:Prodigal:002006; similar to AA sequence:UniProtKB:P0C066	Membrane-bound lytic murein transglycosylase C
	reverse	6.42	3.84e-07	339.699	6.42	1.00692	1.16e-08	Chromosome	0.176483	5.70544	MBDGNAAM_03134			ab initio prediction:Prodigal:002006; similar to AA sequence:UniProtKB:P44882	hypothetical protein
priB	forward	6.41	3.92e-07	2353.37	6.41	1.75156	1.19e-08	Chromosome	0.307235	5.70104	MBDGNAAM_04677		COG:COG2965	ab initio prediction:Prodigal:002006; similar to AA sequence:UniProtKB:P07013	Primosomal replication protein N
rpoC	forward	6.38	4.14e-07	7909.63	6.38	1.50307	1.27e-08	Chromosome	0.264145	5.69034	MBDGNAAM_04362	2.7.7.6	COG:COG0086	ab initio prediction:Prodigal:002006; similar to AA sequence:UniProtKB:P0A8T7	DNA-directed RNA polymerase subunit beta'
sspA	reverse	6.37	4.27e-07	997.024	6.37	1.04243	1.32e-08	Chromosome	0.183408	5.68369	MBDGNAAM_03572		COG:COG0625	ab initio prediction:Prodigal:002006; similar to AA sequence:UniProtKB:P0ACA3	Stringent starvation protein A
	reverse	6.35	4.44e-07	526.801	6.35	0.549379	1.38e-08	Chromosome	0.0967932	5.6758	MBDGNAAM_00108			ab initio prediction:Prodigal:002006	hypothetical protein
cydX	forward	6.35	4.51e-07	224.314	6.35	1.4127	1.41e-08	Chromosome	0.249066	5.672	MBDGNAAM_00899	7.1.1.7	COG:COG4890	ab initio prediction:Prodigal:002006; similar to AA sequence:UniProtKB:P56100	Cytochrome bd-I ubiquinol oxidase subunit X
	reverse	6.32	4.76e-07	116.732	6.32	1.76898	1.5e-08	Chromosome	0.312453	5.66157	MBDGNAAM_03297			ab initio prediction:Prodigal:002006	hypothetical protein
gapA	forward	6.28	5.3e-07	11733.9	6.28	1.27654	1.69e-08	Chromosome	0.2263	5.64092	MBDGNAAM_02003	1.2.1.12	COG:COG0057	ab initio prediction:Prodigal:002006; similar to AA sequence:UniProtKB:P0A9B2	Glyceraldehyde-3-phosphate dehydrogenase A
	forward	6.28	5.3e-07	46.1115	6.28	1.08377	1.69e-08	Chromosome	0.192117	5.64117	MBDGNAAM_02879			ab initio prediction:Prodigal:002006	hypothetical protein
ynfE	forward	6.26	5.5e-07	417.707	6.26	2.1119	1.77e-08	Chromosome	0.374893	5.63335	MBDGNAAM_01811	1.8.99.-	COG:COG0243	ab initio prediction:Prodigal:002006; similar to AA sequence:UniProtKB:P77374	Putative dimethyl sulfoxide reductase chain YnfE
potB	reverse	6.21	6.2e-07	118.777	6.21	1.03333	2.01e-08	Chromosome	0.184144	5.61157	MBDGNAAM_01373		COG:COG1176	ab initio prediction:Prodigal:002006; similar to AA sequence:UniProtKB:P0AFK4	Spermidine/putrescine transport system permease protein PotB
yeaD	forward	6.21	6.21e-07	266.813	6.21	1.11842	2.02e-08	Chromosome	0.19936	5.61002	MBDGNAAM_02004	5.1.3.15	COG:COG0676	ab initio prediction:Prodigal:002006; similar to AA sequence:UniProtKB:P39173	Putative glucose-6-phosphate 1-epimerase
ecpB	reverse	6.2	6.27e-07	148.64	6.2	1.47338	2.06e-08	Chromosome	0.262764	5.60723	MBDGNAAM_00520			ab initio prediction:Prodigal:002006; similar to AA sequence:UniProtKB:B7UJE0	putative fimbrial chaperone EcpB
galT	reverse	6.2	6.37e-07	398.318	6.2	1.56572	2.11e-08	Chromosome	0.279441	5.60305	MBDGNAAM_00922	2.7.7.12	COG:COG1085	ab initio prediction:Prodigal:002006; similar to AA sequence:UniProtKB:P09148	Galactose-1-phosphate uridylyltransferase
purB	reverse	6.2	6.37e-07	476.766	6.2	1.43663	2.12e-08	Chromosome	0.256446	5.60209	MBDGNAAM_01379	4.3.2.2	COG:COG0015	ab initio prediction:Prodigal:002006; similar to AA sequence:UniProtKB:P0AB89	Adenylosuccinate lyase
sodB	forward	6.2	6.37e-07	3489.94	6.2	1.19271	2.17e-08	Chromosome	0.21306	5.59798	MBDGNAAM_01881	1.15.1.1	COG:COG0605	ab initio prediction:Prodigal:002006; similar to AA sequence:UniProtKB:P0AGD3	Superoxide dismutase [Fe]
nrdI	forward	6.2	6.37e-07	76.92	-6.2	-1.21878	2.15e-08	Chromosome	0.217668	-5.59924	MBDGNAAM_02871		COG:COG1780	ab initio prediction:Prodigal:002006; similar to AA sequence:UniProtKB:P0A772	Protein NrdI
	forward	6.2	6.37e-07	50.108	-6.2	-0.876508	2.14e-08	Chromosome	0.156522	-5.5999	MBDGNAAM_03207			ab initio prediction:Prodigal:002006	hypothetical protein
	reverse	6.2	6.37e-07	12.9176	-6.2	-1.58684	2.16e-08	Chromosome	0.283423	-5.59885	MBDGNAAM_03268			ab initio prediction:Prodigal:002006	hypothetical protein
yqjI	forward	6.18	6.66e-07	109.438	6.18	0.857445	2.28e-08	Chromosome	0.153413	5.58914	MBDGNAAM_03433		COG:COG1695	ab initio prediction:Prodigal:002006; similar to AA sequence:UniProtKB:P64588	Transcriptional regulator YqjI
rplF	reverse	6.17	6.8e-07	3721.99	6.17	1.57555	2.35e-08	Chromosome	0.282134	5.58439	MBDGNAAM_03653		COG:COG0097	ab initio prediction:Prodigal:002006; similar to AA sequence:UniProtKB:P0AG55	50S ribosomal protein L6
artP	reverse	6.16	6.87e-07	608.971	6.16	0.966178	2.39e-08	Chromosome	0.173105	5.58147	MBDGNAAM_01072	3.6.3.-	COG:COG4161	ab initio prediction:Prodigal:002006; similar to AA sequence:UniProtKB:P0AAF6	Arginine transport ATP-binding protein ArtP
msmX	forward	6.16	6.97e-07	70.5633	-6.16	-2.07667	2.49e-08	Chromosome	0.372566	-5.57397	MBDGNAAM_01615	7.5.2.-	COG:COG3839	ab initio prediction:Prodigal:002006; similar to AA sequence:UniProtKB:P94360	Oligosaccharides import ATP-binding protein MsmX
rpsN	reverse	6.16	6.97e-07	2224.03	6.16	1.48831	2.46e-08	Chromosome	0.266913	5.57601	MBDGNAAM_03655		COG:COG0199	ab initio prediction:Prodigal:002006; similar to AA sequence:UniProtKB:P0AG59	30S ribosomal protein S14
rhaB	reverse	6.16	6.97e-07	154.112	-6.16	-1.9893	2.48e-08	Chromosome	0.356865	-5.57439	MBDGNAAM_04273	2.7.1.5		ab initio prediction:Prodigal:002006; similar to AA sequence:UniProtKB:Q1R415	Rhamnulokinase
yjdF	reverse	6.16	6.97e-07	457.308	6.16	2.06752	2.48e-08	Chromosome	0.370884	5.57457	MBDGNAAM_04517		COG:COG3647	ab initio prediction:Prodigal:002006; similar to AA sequence:UniProtKB:P39270	Inner membrane protein YjdF
	forward	6.16	6.97e-07	196.815	6.16	1.25709	2.49e-08	Chromosome	0.225542	5.57364	MBDGNAAM_04586			ab initio prediction:Prodigal:002006	hypothetical protein
ppsR	forward	6.13	7.48e-07	281.023	6.13	0.895966	2.69e-08	Chromosome	0.161133	5.56042	MBDGNAAM_01930	2.7.11.33	COG:COG1806	ab initio prediction:Prodigal:002006; similar to AA sequence:UniProtKB:P0A8A4	Phosphoenolpyruvate synthase regulatory protein
ygeW	forward	6.13	7.48e-07	912.715	6.13	2.0653	2.72e-08	Chromosome	0.371573	5.55827	MBDGNAAM_03096	2.1.3.-	COG:COG0078	ab initio prediction:Prodigal:002006; similar to AA sequence:UniProtKB:Q46803	Putative carbamoyltransferase YgeW
xanP	forward	6.13	7.48e-07	362.104	6.13	1.15702	2.72e-08	Chromosome	0.20816	5.5583	MBDGNAAM_04008		COG:COG2233	ab initio prediction:Prodigal:002006; similar to AA sequence:UniProtKB:P0AGM9	Xanthine permease XanP
	forward	6.12	7.5e-07	98.829	6.12	1.17433	2.75e-08	Chromosome	0.21133	5.55687	MBDGNAAM_03292			ab initio prediction:Prodigal:002006	hypothetical protein
rplJ	forward	6.11	7.74e-07	8174.31	6.11	1.43881	2.85e-08	Chromosome	0.25923	5.55031	MBDGNAAM_04359		COG:COG0244	ab initio prediction:Prodigal:002006; similar to AA sequence:UniProtKB:P0A7J3	50S ribosomal protein L10
rpsH	reverse	6.11	7.8e-07	2524.29	6.11	1.54153	2.89e-08	Chromosome	0.277855	5.54795	MBDGNAAM_03654		COG:COG0096	ab initio prediction:Prodigal:002006; similar to AA sequence:UniProtKB:P0A7W7	30S ribosomal protein S8
	reverse	6.1	7.98e-07	650.437	6.1	1.59828	2.97e-08	Chromosome	0.288341	5.54303	MBDGNAAM_00960			ab initio prediction:Prodigal:002006; similar to AA sequence:UniProtKB:P75777	hypothetical protein
	forward	6.1	7.98e-07	39.9386	-6.1	-1.24249	2.99e-08	Chromosome	0.224196	-5.54201	MBDGNAAM_01412			ab initio prediction:Prodigal:002006	hypothetical protein
tdcD	reverse	6.09	8.09e-07	156.753	6.09	1.61404	3.05e-08	Chromosome	0.291423	5.53848	MBDGNAAM_03473	2.7.2.15	COG:COG0282	ab initio prediction:Prodigal:002006; similar to AA sequence:UniProtKB:P11868	Propionate kinase
manY	forward	6.09	8.13e-07	535.43	6.09	1.38299	3.08e-08	Chromosome	0.249786	5.53671	MBDGNAAM_02036		COG:COG3715	ab initio prediction:Prodigal:002006; similar to AA sequence:UniProtKB:P69801	PTS system mannose-specific EIIC component
nadK	forward	6.08	8.4e-07	205.793	6.08	0.725064	3.2e-08	Chromosome	0.131115	5.52997	MBDGNAAM_02847	2.7.1.23	COG:COG0061	ab initio prediction:Prodigal:002006; similar to AA sequence:UniProtKB:P0A7B3	NAD kinase
ycaO	reverse	6.07	8.54e-07	266.922	6.07	1.00277	3.27e-08	Chromosome	0.181458	5.52621	MBDGNAAM_01116		COG:COG1944	ab initio prediction:Prodigal:002006; similar to AA sequence:UniProtKB:P75838	Ribosomal protein S12 methylthiotransferase accessory factor YcaO
symE	reverse	6.06	8.68e-07	69.412	-6.06	-1.06273	3.35e-08	Chromosome	0.192447	-5.5222	MBDGNAAM_00107	3.1.-.-		ab initio prediction:Prodigal:002006; similar to AA sequence:UniProtKB:P39394	Toxic protein SymE
aceE	forward	6.06	8.78e-07	2699.55	6.06	1.39106	3.41e-08	Chromosome	0.252055	5.51886	MBDGNAAM_00286	1.2.4.1	COG:COG2609	ab initio prediction:Prodigal:002006; similar to AA sequence:UniProtKB:P0AFG8	Pyruvate dehydrogenase E1 component
napG	reverse	6.06	8.78e-07	71.4691	6.06	1.28802	3.42e-08	Chromosome	0.233404	5.51842	MBDGNAAM_02480		COG:COG1145	ab initio prediction:Prodigal:002006; similar to AA sequence:UniProtKB:P0AAL3	Ferredoxin-type protein NapG
glpR	reverse	6.05	8.9e-07	94.2204	6.05	0.582941	3.49e-08	Chromosome	0.105702	5.51495	MBDGNAAM_03765		COG:COG1349	ab initio prediction:Prodigal:002006; similar to AA sequence:UniProtKB:P0ACL0	Glycerol-3-phosphate regulon repressor
ssb_2	forward	6.05	8.93e-07	194.603	6.05	1.34038	3.52e-08	Chromosome	0.243115	5.51336	MBDGNAAM_04549		COG:COG0629	ab initio prediction:Prodigal:002006; similar to AA sequence:UniProtKB:P0AGE0	Single-stranded DNA-binding protein
tsaR	reverse	6.03	9.3e-07	341.277	6.03	1.58882	3.68e-08	Chromosome	0.288594	5.5054	MBDGNAAM_03476			ab initio prediction:Prodigal:002006; similar to AA sequence:UniProtKB:P94678	HTH-type transcriptional regulator TsaR
secA	forward	6.02	9.53e-07	604.926	6.02	0.969037	3.8e-08	Chromosome	0.176187	5.50006	MBDGNAAM_00268		COG:COG0653	ab initio prediction:Prodigal:002006; similar to AA sequence:UniProtKB:P10408	Protein translocase subunit SecA
ompD_2	forward	6.01	9.8e-07	8693.68	6.01	1.3613	3.92e-08	Chromosome	0.247769	5.49421	MBDGNAAM_02146		COG:COG3203	ab initio prediction:Prodigal:002006; similar to AA sequence:UniProtKB:P37592	Outer membrane porin protein OmpD
	reverse	5.98	1.06e-06	431.04	5.98	0.817749	4.26e-08	Chromosome	0.149232	5.47973	MBDGNAAM_02567			ab initio prediction:Prodigal:002006; similar to AA sequence:UniProtKB:P0A8W8	hypothetical protein
pyrC	reverse	5.98	1.06e-06	130.51	5.98	1.02165	4.32e-08	Chromosome	0.186522	5.47734	MBDGNAAM_01311	3.5.2.3	COG:COG0418	ab initio prediction:Prodigal:002006; similar to AA sequence:UniProtKB:B1IV40	Dihydroorotase
nrdA	forward	5.98	1.06e-06	787.166	5.98	1.16744	4.36e-08	Chromosome	0.213207	5.47561	MBDGNAAM_02509	1.17.4.1	COG:COG0209	ab initio prediction:Prodigal:002006; similar to AA sequence:UniProtKB:P00452	Ribonucleoside-diphosphate reductase 1 subunit alpha
rpmC	reverse	5.98	1.06e-06	378.375	5.98	1.71658	4.31e-08	Chromosome	0.31338	5.47762	MBDGNAAM_03660		COG:COG0255	ab initio prediction:Prodigal:002006; similar to AA sequence:UniProtKB:P0A7M6	50S ribosomal protein L29
rplC	reverse	5.98	1.06e-06	5884.4	5.98	1.70819	4.37e-08	Chromosome	0.311996	5.47505	MBDGNAAM_03668		COG:COG0087	ab initio prediction:Prodigal:002006; similar to AA sequence:UniProtKB:P60438	50S ribosomal protein L3
rpsR	forward	5.98	1.06e-06	1884.17	5.98	1.73007	4.33e-08	Chromosome	0.31589	5.4768	MBDGNAAM_04678		COG:COG0238	ab initio prediction:Prodigal:002006; similar to AA sequence:UniProtKB:P0A7T7	30S ribosomal protein S18
pgtB	reverse	5.97	1.07e-06	112.03	-5.97	-1.01904	4.46e-08	Chromosome	0.186241	-5.47163	MBDGNAAM_03221	2.7.13.3	COG:COG4192	ab initio prediction:Prodigal:002006; similar to AA sequence:UniProtKB:P37433	Phosphoglycerate transport system sensor proteinPgtB
oppC	forward	5.96	1.08e-06	235.427	5.96	1.22691	4.53e-08	Chromosome	0.224344	5.4689	MBDGNAAM_01543		COG:COG1173	ab initio prediction:Prodigal:002006; similar to AA sequence:UniProtKB:P0AFH6	Oligopeptide transport system permease protein OppC
udk	reverse	5.95	1.11e-06	106.344	5.95	0.823044	4.66e-08	Chromosome	0.150636	5.46379	MBDGNAAM_02348	2.7.1.48	COG:COG0572	ab initio prediction:Prodigal:002006; similar to AA sequence:UniProtKB:P67413	Uridine kinase
neuC	reverse	5.95	1.13e-06	154.012	5.95	1.59399	4.75e-08	Chromosome	0.291915	5.46046	MBDGNAAM_03299			ab initio prediction:Prodigal:002006; similar to AA sequence:UniProtKB:Q47400	Polysialic acid biosynthesis protein P7
	forward	5.94	1.15e-06	176.047	-5.94	-2.58609	4.86e-08	Chromosome	0.47397	-5.45623	MBDGNAAM_04268			ab initio prediction:Prodigal:002006	hypothetical protein
rho	forward	5.93	1.18e-06	2471.73	5.93	1.01099	5.04e-08	Chromosome	0.18551	5.4498	MBDGNAAM_04132	3.6.4.-	COG:COG1158	ab initio prediction:Prodigal:002006; similar to AA sequence:UniProtKB:P0AG30	Transcription termination factor Rho
metAS	forward	5.93	1.19e-06	170.82	-5.93	-1.73668	5.08e-08	Chromosome	0.318748	-5.44844	MBDGNAAM_04386	2.3.1.46	COG:COG1897	ab initio prediction:Prodigal:002006; similar to AA sequence:UniProtKB:P07623	Homoserine O-succinyltransferase
fbaA_1	reverse	5.92	1.2e-06	3502.15	5.92	1.14922	5.19e-08	Chromosome	0.211069	5.44479	MBDGNAAM_03146	4.1.2.13	COG:COG0191	ab initio prediction:Prodigal:002006; similar to AA sequence:UniProtKB:P0AB71	Fructose-bisphosphate aldolase class 2
speD	reverse	5.91	1.22e-06	327.867	5.91	1.08682	5.27e-08	Chromosome	0.199713	5.44192	MBDGNAAM_00292	4.1.1.50	COG:COG1586	ab initio prediction:Prodigal:002006; similar to AA sequence:UniProtKB:P0A7F6	S-adenosylmethionine decarboxylase proenzyme
glyQ	reverse	5.89	1.27e-06	408.782	5.89	1.07526	5.54e-08	Chromosome	0.197907	5.43314	MBDGNAAM_03919	6.1.1.14	COG:COG0752	ab initio prediction:Prodigal:002006; similar to AA sequence:UniProtKB:P00960	Glycine--tRNA ligase alpha subunit
tas	forward	5.88	1.31e-06	755.053	5.88	1.13063	5.72e-08	Chromosome	0.208322	5.42733	MBDGNAAM_03060		COG:COG0667	ab initio prediction:Prodigal:002006; similar to AA sequence:UniProtKB:P0A9T4	Protein tas
polA	forward	5.87	1.34e-06	1134	5.87	1.00013	5.86e-08	Chromosome	0.184427	5.42293	MBDGNAAM_04235	2.7.7.7	COG:COG0258	ab initio prediction:Prodigal:002006; similar to AA sequence:UniProtKB:P00582	DNA polymerase I
rfaF	forward	5.87	1.36e-06	239.959	5.87	0.743061	5.99e-08	Chromosome	0.137117	5.4192	MBDGNAAM_03976	2.-.-.-	COG:COG0859	ab initio prediction:Prodigal:002006; similar to AA sequence:UniProtKB:P37692	ADP-heptose--LPS heptosyltransferase 2
fusA	reverse	5.87	1.36e-06	11778.9	5.87	1.46827	6.03e-08	Chromosome	0.271007	5.41784	MBDGNAAM_03688		COG:COG0480	ab initio prediction:Prodigal:002006; similar to AA sequence:UniProtKB:P0A6M8	Elongation factor G
ghxP	forward	5.85	1.43e-06	253.779	5.85	1.17977	6.36e-08	Chromosome	0.218136	5.40842	MBDGNAAM_04451		COG:COG2252	ab initio prediction:Prodigal:002006; similar to AA sequence:UniProtKB:P0AF52	Guanine/hypoxanthine permease GhxP
rpsG	reverse	5.84	1.43e-06	1999.22	5.84	1.23212	6.41e-08	Chromosome	0.227871	5.40708	MBDGNAAM_03689		COG:COG0049	ab initio prediction:Prodigal:002006; similar to AA sequence:UniProtKB:P02359	30S ribosomal protein S7
tufB	forward	5.82	1.5e-06	7658.71	5.82	1.40083	6.77e-08	Chromosome	0.259547	5.39721	MBDGNAAM_04354		COG:COG0050	ab initio prediction:Prodigal:002006; similar to AA sequence:UniProtKB:P0CE48	Elongation factor Tu 2
azoR	reverse	5.8	1.6e-06	104.716	5.8	0.841487	7.23e-08	Chromosome	0.156253	5.38542	MBDGNAAM_01653	1.7.1.17	COG:COG1182	ab initio prediction:Prodigal:002006; similar to AA sequence:UniProtKB:P41407	FMN-dependent NADH-azoreductase
ydhV	reverse	5.79	1.62e-06	346.853	5.79	1.81406	7.36e-08	Chromosome	0.337043	5.38227	MBDGNAAM_01899	1.-.-.-	COG:COG2414	ab initio prediction:Prodigal:002006; similar to AA sequence:UniProtKB:P76192	putative oxidoreductase YdhV
nuoM	reverse	5.78	1.66e-06	971.448	5.78	1.34283	7.56e-08	Chromosome	0.249722	5.3773	MBDGNAAM_02549	7.1.1.-	COG:COG1008	ab initio prediction:Prodigal:002006; similar to AA sequence:UniProtKB:P0AFE8	NADH-quinone oxidoreductase subunit M
tuf1	reverse	5.78	1.66e-06	10179.5	5.78	1.31779	7.63e-08	Chromosome	0.245137	5.37576	MBDGNAAM_03687			ab initio prediction:Prodigal:002006; similar to AA sequence:UniProtKB:Q1R5Y2	Elongation factor Tu 1
oppD	forward	5.78	1.67e-06	345.199	5.78	1.25386	7.71e-08	Chromosome	0.233327	5.37384	MBDGNAAM_01544		COG:COG0444	ab initio prediction:Prodigal:002006; similar to AA sequence:UniProtKB:P76027	Oligopeptide transport ATP-binding protein OppD
rpoB	forward	5.78	1.67e-06	8312.63	5.78	1.39827	7.74e-08	Chromosome	0.260237	5.37309	MBDGNAAM_04361	2.7.7.6	COG:COG0085	ab initio prediction:Prodigal:002006; similar to AA sequence:UniProtKB:P0A8V2	DNA-directed RNA polymerase subunit beta
manX_1	forward	5.77	1.71e-06	561.12	5.77	1.3369	7.96e-08	Chromosome	0.249052	5.36795	MBDGNAAM_02035	2.7.1.191	COG:COG2893	ab initio prediction:Prodigal:002006; similar to AA sequence:UniProtKB:P69797	PTS system mannose-specific EIIAB component
nlpA	reverse	5.75	1.76e-06	176.319	-5.75	-1.21164	8.22e-08	Chromosome	0.225957	-5.36227	MBDGNAAM_04024		COG:COG1464	ab initio prediction:Prodigal:002006; similar to AA sequence:UniProtKB:P04846	Lipoprotein 28
prfC	forward	5.73	1.86e-06	296.781	5.73	0.777192	8.73e-08	Chromosome	0.145236	5.35125	MBDGNAAM_00142		COG:COG4108	ab initio prediction:Prodigal:002006; similar to AA sequence:UniProtKB:P0A7I4	Peptide chain release factor RF3
slp_1	reverse	5.73	1.88e-06	144.11	-5.73	-1.08352	8.85e-08	Chromosome	0.202571	-5.34886	MBDGNAAM_02024		COG:COG3065	ab initio prediction:Prodigal:002006; similar to AA sequence:UniProtKB:P37194	Outer membrane protein Slp
hcxA	reverse	5.71	1.96e-06	185.525	-5.71	-0.973688	9.26e-08	Chromosome	0.182313	-5.34076	MBDGNAAM_00781	1.1.1.-	COG:COG0371	ab initio prediction:Prodigal:002006; similar to AA sequence:UniProtKB:P45579	Hydroxycarboxylate dehydrogenase A
aceK	forward	5.7	2e-06	1519.95	-5.7	-1.51867	9.53e-08	Chromosome	0.284636	-5.3355	MBDGNAAM_04389	2.7.11.5	COG:COG4579	ab initio prediction:Prodigal:002006; similar to AA sequence:UniProtKB:P11071	Isocitrate dehydrogenase kinase/phosphatase
garD_3	reverse	5.69	2.02e-06	18.3045	-5.69	-1.36685	9.66e-08	Chromosome	0.256304	-5.33294	MBDGNAAM_01235	4.2.1.42	COG:COG2721	ab initio prediction:Prodigal:002006; similar to AA sequence:UniProtKB:P39829	Galactarate dehydratase (L-threo-forming)
potD	reverse	5.69	2.02e-06	473.548	5.69	1.16091	9.7e-08	Chromosome	0.217716	5.33223	MBDGNAAM_01371		COG:COG0687	ab initio prediction:Prodigal:002006; similar to AA sequence:UniProtKB:P0AFK9	Spermidine/putrescine-binding periplasmic protein
pyrD	forward	5.69	2.05e-06	91.6291	5.69	0.936	9.95e-08	Chromosome	0.175689	5.32759	MBDGNAAM_01149	1.3.5.2	COG:COG0167	ab initio prediction:Prodigal:002006; similar to AA sequence:UniProtKB:P0A7E1	Dihydroorotate dehydrogenase (quinone)
	forward	5.69	2.05e-06	17.9929	-5.69	-1.35368	9.93e-08	Chromosome	0.254069	-5.32801	MBDGNAAM_03270			ab initio prediction:Prodigal:002006	hypothetical protein
yidC	forward	5.69	2.05e-06	938.036	5.69	1.23332	9.96e-08	Chromosome	0.231501	5.3275	MBDGNAAM_04064			ab initio prediction:Prodigal:002006; similar to AA sequence:UniProtKB:Q1R4M9	Membrane protein insertase YidC
rpmD	reverse	5.67	2.12e-06	952.07	5.67	1.55493	1.03e-07	Chromosome	0.292242	5.32072	MBDGNAAM_03650		COG:COG1841	ab initio prediction:Prodigal:002006; similar to AA sequence:UniProtKB:P0AG51	50S ribosomal protein L30
malF	reverse	5.66	2.2e-06	603.991	5.66	2.13628	1.08e-07	Chromosome	0.402069	5.31323	MBDGNAAM_04414		COG:COG1175	ab initio prediction:Prodigal:002006; similar to AA sequence:UniProtKB:P02916	Maltose/maltodextrin transport system permease protein MalF
pyrH	forward	5.65	2.24e-06	341.667	5.65	0.957721	1.11e-07	Chromosome	0.180413	5.30849	MBDGNAAM_00341	2.7.4.22	COG:COG0528	ab initio prediction:Prodigal:002006; similar to AA sequence:UniProtKB:P0A7E9	Uridylate kinase
lamB	forward	5.64	2.28e-06	2959.93	5.64	2.4781	1.13e-07	Chromosome	0.467143	5.30481	MBDGNAAM_04417		COG:COG4580	ab initio prediction:Prodigal:002006; similar to AA sequence:UniProtKB:Q8CVI4	Maltoporin
galU	forward	5.63	2.32e-06	702.157	5.63	1.0364	1.15e-07	Chromosome	0.195514	5.30092	MBDGNAAM_01533	2.7.7.9	COG:COG1210	ab initio prediction:Prodigal:002006; similar to AA sequence:UniProtKB:P0AEP6	UTP--glucose-1-phosphate uridylyltransferase
pheA	forward	5.62	2.38e-06	481.985	5.62	0.975875	1.19e-07	Chromosome	0.18428	5.29561	MBDGNAAM_02832		COG:COG0077	ab initio prediction:Prodigal:002006; similar to AA sequence:UniProtKB:P0A9J8	Bifunctional chorismate mutase/prephenate dehydratase
	forward	5.6	2.48e-06	41.7214	-5.6	-1.29349	1.24e-07	Chromosome	0.244665	-5.28679	MBDGNAAM_03280			ab initio prediction:Prodigal:002006	hypothetical protein
rplL	forward	5.59	2.55e-06	2756.45	5.59	1.36942	1.28e-07	Chromosome	0.259291	5.28141	MBDGNAAM_04360		COG:COG0222	ab initio prediction:Prodigal:002006; similar to AA sequence:UniProtKB:P0A7K2	50S ribosomal protein L7/L12
rpsF	forward	5.59	2.59e-06	1602.16	5.59	1.62484	1.31e-07	Chromosome	0.307861	5.27785	MBDGNAAM_04676		COG:COG0360	ab initio prediction:Prodigal:002006; similar to AA sequence:UniProtKB:P02358	30S ribosomal protein S6
hypC	forward	5.58	2.65e-06	50.1063	5.58	1.84276	1.35e-07	Chromosome	0.349519	5.27227	MBDGNAAM_02926		COG:COG0298	ab initio prediction:Prodigal:002006; similar to AA sequence:UniProtKB:P0AAM3	Hydrogenase maturation factor HypC
lysU	reverse	5.57	2.71e-06	211.663	5.57	0.813741	1.38e-07	Chromosome	0.154473	5.26786	MBDGNAAM_04526	6.1.1.6	COG:COG1190	ab initio prediction:Prodigal:002006; similar to AA sequence:UniProtKB:P0A8N5	Lysine--tRNA ligase, heat inducible
epsM_1	reverse	5.52	2.99e-06	94.2096	5.52	1.7111	1.53e-07	Chromosome	0.325989	5.24895	MBDGNAAM_03302	2.3.1.-	COG:COG0110	ab initio prediction:Prodigal:002006; similar to AA sequence:UniProtKB:P71063	Putative acetyltransferase EpsM
gpsA	reverse	5.52	3.03e-06	799.875	5.52	1.04804	1.56e-07	Chromosome	0.199803	5.24537	MBDGNAAM_03965	1.1.1.94	COG:COG0240	ab initio prediction:Prodigal:002006; similar to AA sequence:UniProtKB:Q83BJ0	Glycerol-3-phosphate dehydrogenase [NAD(P)+]
	reverse	5.51	3.12e-06	26.4631	5.51	1.0159	1.61e-07	Chromosome	0.193887	5.23967	MBDGNAAM_00115			ab initio prediction:Prodigal:002006	hypothetical protein
	forward	5.5	3.17e-06	103.665	-5.5	-1.02857	1.64e-07	Plasmid_1	0.196456	-5.23563	MBDGNAAM_00053			ab initio prediction:Prodigal:002006	hypothetical protein
	forward	5.49	3.21e-06	23.0183	-5.49	-1.32723	1.67e-07	Chromosome	0.253651	-5.23249	MBDGNAAM_03273			ab initio prediction:Prodigal:002006	hypothetical protein
ompG	forward	5.46	3.48e-06	75.2419	-5.46	-1.91654	1.82e-07	Chromosome	0.367364	-5.21702	MBDGNAAM_01616			ab initio prediction:Prodigal:002006; similar to AA sequence:UniProtKB:P76045	Outer membrane porin G
ydcO	reverse	5.46	3.5e-06	58.7857	-5.46	-0.737189	1.84e-07	Chromosome	0.141358	-5.21503	MBDGNAAM_01670		COG:COG3135	ab initio prediction:Prodigal:002006; similar to AA sequence:UniProtKB:P76103	Inner membrane protein YdcO
pta	forward	5.45	3.54e-06	1512.97	5.45	1.26072	1.87e-07	Chromosome	0.241885	5.21206	MBDGNAAM_02570	2.3.1.8	COG:COG0280	ab initio prediction:Prodigal:002006; similar to AA sequence:UniProtKB:P0A9M8	Phosphate acetyltransferase
melR_1	forward	5.45	3.57e-06	126.317	5.45	0.622119	1.89e-07	Chromosome	0.119408	5.21004	MBDGNAAM_03437		COG:COG1609	ab initio prediction:Prodigal:002006; similar to AA sequence:UniProtKB:O34829	HTH-type transcriptional repressor MelR
intA_1	forward	5.44	3.59e-06	62.0726	-5.44	-0.766228	1.92e-07	Chromosome	0.147144	-5.20734	MBDGNAAM_01221		COG:COG0582	ab initio prediction:Prodigal:002006; similar to AA sequence:UniProtKB:P32053	Prophage integrase IntA
bglA_2	forward	5.44	3.59e-06	338.796	5.44	0.71852	1.92e-07	Chromosome	0.137981	5.2074	MBDGNAAM_03127	3.2.1.86	COG:COG2723	ab initio prediction:Prodigal:002006; similar to AA sequence:UniProtKB:Q46829	6-phospho-beta-glucosidase BglA
nupG	forward	5.44	3.63e-06	191.235	5.44	1.3286	1.94e-07	Chromosome	0.255267	5.20473	MBDGNAAM_03189			ab initio prediction:Prodigal:002006; similar to AA sequence:UniProtKB:P0AFF4	Nucleoside permease NupG
pgk	reverse	5.42	3.77e-06	1976.14	5.42	1.07789	2.03e-07	Chromosome	0.207413	5.19681	MBDGNAAM_03147	2.7.2.3	COG:COG0126	ab initio prediction:Prodigal:002006; similar to AA sequence:UniProtKB:P0A799	Phosphoglycerate kinase
	forward	5.42	3.77e-06	230.894	5.42	1.29516	2.04e-07	Chromosome	0.249265	5.19592	MBDGNAAM_04587			ab initio prediction:Prodigal:002006	hypothetical protein
	reverse	5.42	3.82e-06	81.1349	-5.42	-1.07239	2.07e-07	Chromosome	0.206506	-5.19305	MBDGNAAM_03274			ab initio prediction:Prodigal:002006	hypothetical protein
galK	reverse	5.41	3.9e-06	455.953	5.41	1.18798	2.12e-07	Chromosome	0.228975	5.18827	MBDGNAAM_00921	2.7.1.6	COG:COG0153	ab initio prediction:Prodigal:002006; similar to AA sequence:UniProtKB:P0A6T3	Galactokinase
pyrI	reverse	5.4	3.96e-06	82.55	5.4	1.1393	2.16e-07	Chromosome	0.21974	5.18476	MBDGNAAM_04723		COG:COG1781	ab initio prediction:Prodigal:002006; similar to AA sequence:UniProtKB:P0A7F3	Aspartate carbamoyltransferase regulatory chain
	reverse	5.36	4.39e-06	163.349	5.36	1.18026	2.41e-07	Chromosome	0.228523	5.16472	MBDGNAAM_03468			ab initio prediction:Prodigal:002006; similar to AA sequence:UniProtKB:P42626	hypothetical protein
manA	forward	5.34	4.55e-06	309.575	5.34	0.674565	2.5e-07	Chromosome	0.130792	5.15753	MBDGNAAM_01837	5.3.1.8	COG:COG1482	ab initio prediction:Prodigal:002006; similar to AA sequence:UniProtKB:P00946	Mannose-6-phosphate isomerase
arcC1_4	reverse	5.33	4.63e-06	158.187	5.33	1.80143	2.56e-07	Chromosome	0.349554	5.1535	MBDGNAAM_04728	2.7.2.2		ab initio prediction:Prodigal:002006; similar to AA sequence:UniProtKB:Q7A627	Carbamate kinase 1
ndhF	forward	5.32	4.75e-06	198.653	5.32	1.65318	2.64e-07	Chromosome	0.32115	5.14768	MBDGNAAM_03093	1.17.1.5		ab initio prediction:Prodigal:002006; similar to AA sequence:UniProtKB:Q0QLF4	Nicotinate dehydrogenase FAD-subunit
rplE	reverse	5.32	4.75e-06	3877.84	5.32	1.33778	2.65e-07	Chromosome	0.259916	5.14698	MBDGNAAM_03656		COG:COG0094	ab initio prediction:Prodigal:002006; similar to AA sequence:UniProtKB:P62399	50S ribosomal protein L5
agp	forward	5.3	5.05e-06	852.712	5.3	0.995552	2.82e-07	Chromosome	0.193881	5.13486	MBDGNAAM_01197	3.1.3.10		ab initio prediction:Prodigal:002006; similar to AA sequence:UniProtKB:P19926	Glucose-1-phosphatase
glcC	forward	5.28	5.24e-06	72.4982	-5.28	-1.01311	2.95e-07	Chromosome	0.197615	-5.12667	MBDGNAAM_03325		COG:COG2186	ab initio prediction:Prodigal:002006; similar to AA sequence:UniProtKB:P0ACL5	Glc operon transcriptional activator
	reverse	5.28	5.24e-06	237.212	5.28	0.694229	2.94e-07	Chromosome	0.135406	5.127	MBDGNAAM_04747			ab initio prediction:Prodigal:002006	hypothetical protein
entB	forward	5.28	5.28e-06	202.224	5.28	1.44609	2.98e-07	Chromosome	0.282192	5.12449	MBDGNAAM_00776	6.3.2.14	COG:COG1535	ab initio prediction:Prodigal:002006; similar to AA sequence:UniProtKB:P0ADI4	Enterobactin synthase component B
viaA	reverse	5.26	5.5e-06	164.602	5.26	0.479269	3.12e-07	Chromosome	0.0936825	5.11589	MBDGNAAM_04102		COG:COG2425	ab initio prediction:Prodigal:002006; similar to AA sequence:UniProtKB:P0ADN0	Protein ViaA
ycaC	reverse	5.26	5.53e-06	360.833	5.26	0.953146	3.15e-07	Chromosome	0.186377	5.11407	MBDGNAAM_01111	4.-.-.-	COG:COG1335	ab initio prediction:Prodigal:002006; similar to AA sequence:UniProtKB:P21367	putative hydrolase YcaC
rsmB	forward	5.26	5.55e-06	177.234	5.26	0.630271	3.2e-07	Chromosome	0.12331	5.11129	MBDGNAAM_03636	2.1.1.176	COG:COG0144	ab initio prediction:Prodigal:002006; similar to AA sequence:UniProtKB:P36929	Ribosomal RNA small subunit methyltransferase B
pckA	forward	5.26	5.55e-06	5824.63	5.26	1.25748	3.19e-07	Chromosome	0.246005	5.11161	MBDGNAAM_03746	4.1.1.49	COG:COG1866	ab initio prediction:Prodigal:002006; similar to AA sequence:UniProtKB:P22259	Phosphoenolpyruvate carboxykinase (ATP)
	forward	5.26	5.55e-06	638.962	-5.26	-2.4908	3.19e-07	Chromosome	0.487246	-5.112	MBDGNAAM_04269			ab initio prediction:Prodigal:002006	hypothetical protein
	forward	5.25	5.62e-06	550.441	-5.25	-0.976972	3.25e-07	Chromosome	0.191249	-5.10839	MBDGNAAM_03915			ab initio prediction:Prodigal:002006	hypothetical protein
	forward	5.25	5.67e-06	3160.33	-5.25	-1.49796	3.29e-07	Chromosome	0.293379	-5.1059	MBDGNAAM_00999			ab initio prediction:Prodigal:002006	hypothetical protein
dacA	reverse	5.23	5.9e-06	287.23	5.23	0.826932	3.45e-07	Chromosome	0.162237	5.09706	MBDGNAAM_00812	3.4.16.4	COG:COG1686	ab initio prediction:Prodigal:002006; similar to AA sequence:UniProtKB:P0AEB2	D-alanyl-D-alanine carboxypeptidase DacA
aceB	forward	5.23	5.9e-06	5826.79	-5.23	-1.66807	3.44e-07	Chromosome	0.327233	-5.09751	MBDGNAAM_04387	2.3.3.9	COG:COG2225	ab initio prediction:Prodigal:002006; similar to AA sequence:UniProtKB:P08997	Malate synthase A
tdh_2	reverse	5.23	5.91e-06	436.482	5.23	0.913784	3.48e-07	Chromosome	0.179333	5.09544	MBDGNAAM_03973	1.1.1.103	COG:COG1063	ab initio prediction:Prodigal:002006; similar to AA sequence:UniProtKB:P07913	L-threonine 3-dehydrogenase
proP	forward	5.23	5.91e-06	797.595	5.23	1.09787	3.47e-07	Chromosome	0.215449	5.09576	MBDGNAAM_04507			ab initio prediction:Prodigal:002006; similar to AA sequence:UniProtKB:P0C0L7	Proline/betaine transporter
evgS	forward	5.22	6.02e-06	356.891	5.22	1.18296	3.56e-07	Chromosome	0.232357	5.09111	MBDGNAAM_02626	2.7.13.3	COG:COG0784	ab initio prediction:Prodigal:002006; similar to AA sequence:UniProtKB:P30855	Sensor protein EvgS
dld	forward	5.21	6.18e-06	1182.9	5.21	1.01934	3.67e-07	Chromosome	0.200438	5.08558	MBDGNAAM_02409	1.1.5.12	COG:COG0277	ab initio prediction:Prodigal:002006; similar to AA sequence:UniProtKB:P06149	Quinone-dependent D-lactate dehydrogenase
secY	reverse	5.21	6.21e-06	11878.6	5.21	1.3599	3.7e-07	Chromosome	0.26749	5.08393	MBDGNAAM_03648		COG:COG0201	ab initio prediction:Prodigal:002006; similar to AA sequence:UniProtKB:P0AGA2	Protein translocase subunit SecY
metG	forward	5.17	6.8e-06	680.421	5.17	0.790065	4.06e-07	Chromosome	0.155956	5.06595	MBDGNAAM_02389	6.1.1.10	COG:COG0073	ab initio prediction:Prodigal:002006; similar to AA sequence:UniProtKB:P00959	Methionine--tRNA ligase
napA	reverse	5.16	6.84e-06	396.276	5.16	1.23779	4.11e-07	Chromosome	0.24443	5.06397	MBDGNAAM_02481	1.9.6.1	COG:COG0243	ab initio prediction:Prodigal:002006; similar to AA sequence:UniProtKB:P33937	Periplasmic nitrate reductase
rplA	forward	5.16	6.84e-06	3576.88	5.16	1.59125	4.12e-07	Chromosome	0.314263	5.06345	MBDGNAAM_04358		COG:COG0081	ab initio prediction:Prodigal:002006; similar to AA sequence:UniProtKB:P0A7L0	50S ribosomal protein L1
ybjJ	reverse	5.16	6.85e-06	91.1761	-5.16	-0.632307	4.14e-07	Chromosome	0.124906	-5.06225	MBDGNAAM_01008			ab initio prediction:Prodigal:002006; similar to AA sequence:UniProtKB:P75810	Inner membrane protein YbjJ
	forward	5.16	6.85e-06	138.118	5.16	0.915948	4.15e-07	Chromosome	0.180954	5.06177	MBDGNAAM_03295			ab initio prediction:Prodigal:002006	hypothetical protein
kdsB	forward	5.14	7.17e-06	312.358	5.14	0.803296	4.36e-07	Chromosome	0.158991	5.05248	MBDGNAAM_01129	2.7.7.38	COG:COG1212	ab initio prediction:Prodigal:002006; similar to AA sequence:UniProtKB:P04951	3-deoxy-manno-octulosonate cytidylyltransferase
talB	forward	5.14	7.29e-06	1612.5	5.14	1.07191	4.45e-07	Chromosome	0.212314	5.0487	MBDGNAAM_00180	2.2.1.2	COG:COG0176	ab initio prediction:Prodigal:002006; similar to AA sequence:UniProtKB:P0A870	Transaldolase B
kbl	reverse	5.14	7.29e-06	587.23	5.14	0.816672	4.46e-07	Chromosome	0.161781	5.048	MBDGNAAM_03974	2.3.1.29	COG:COG0156	ab initio prediction:Prodigal:002006; similar to AA sequence:UniProtKB:P0AB77	2-amino-3-ketobutyrate coenzyme A ligase
	reverse	5.1	7.96e-06	23.8587	-5.1	-1.26373	4.89e-07	Chromosome	0.251216	-5.03045	MBDGNAAM_03234			ab initio prediction:Prodigal:002006	hypothetical protein
ftnA_2	forward	5.09	8.12e-06	551.445	5.09	0.976463	5.02e-07	Chromosome	0.194307	5.02537	MBDGNAAM_02119	1.16.3.2	COG:COG1528	ab initio prediction:Prodigal:002006; similar to AA sequence:UniProtKB:P0A998	Bacterial non-heme ferritin
ubiE	forward	5.09	8.12e-06	374.168	5.09	0.621842	5.04e-07	Chromosome	0.123757	5.02471	MBDGNAAM_04208	2.1.1.163	COG:COG2226	ab initio prediction:Prodigal:002006; similar to AA sequence:UniProtKB:P0A887	Ubiquinone/menaquinone biosynthesis C-methyltransferase UbiE
cpdB	reverse	5.09	8.12e-06	347.153	5.09	0.654087	5.02e-07	Chromosome	0.130156	5.0254	MBDGNAAM_04696	3.1.3.6	COG:COG0737	ab initio prediction:Prodigal:002006; similar to AA sequence:UniProtKB:P08331	2',3'-cyclic-nucleotide 2'-phosphodiesterase/3'-nucleotidase
srmB	forward	5.08	8.26e-06	202.394	5.08	0.74444	5.15e-07	Chromosome	0.148271	5.0208	MBDGNAAM_02807	3.6.4.13	COG:COG0513	ab initio prediction:Prodigal:002006; similar to AA sequence:UniProtKB:P21507	ATP-dependent RNA helicase SrmB
	forward	5.07	8.53e-06	272.834	-5.07	-0.967132	5.4e-07	Chromosome	0.192988	-5.01136	MBDGNAAM_00780			ab initio prediction:Prodigal:002006	hypothetical protein
narL_1	reverse	5.07	8.53e-06	150.206	5.07	0.756391	5.41e-07	Chromosome	0.150936	5.01132	MBDGNAAM_01517		COG:COG2197	ab initio prediction:Prodigal:002006; similar to AA sequence:UniProtKB:P0AF28	Nitrate/nitrite response regulator protein NarL
gph	reverse	5.07	8.53e-06	201.486	5.07	0.850158	5.36e-07	Chromosome	0.169593	5.01293	MBDGNAAM_03728	3.1.3.18	COG:COG0546	ab initio prediction:Prodigal:002006; similar to AA sequence:UniProtKB:P32662	Phosphoglycolate phosphatase
pstS	reverse	5.07	8.53e-06	177.05	5.07	0.711362	5.4e-07	Chromosome	0.141947	5.01147	MBDGNAAM_04085		COG:COG0226	ab initio prediction:Prodigal:002006; similar to AA sequence:UniProtKB:P0AG82	Phosphate-binding protein PstS
metR	reverse	5.07	8.53e-06	96.2232	-5.07	-1.45093	5.35e-07	Chromosome	0.289419	-5.01325	MBDGNAAM_04181			ab initio prediction:Prodigal:002006; similar to AA sequence:UniProtKB:P0A9F9	HTH-type transcriptional regulator MetR
	forward	5.06	8.72e-06	22.4013	-5.06	-1.045	5.55e-07	Chromosome	0.208733	-5.00637	MBDGNAAM_01279			ab initio prediction:Prodigal:002006	hypothetical protein
ttdT_1	reverse	5.06	8.75e-06	63.6175	-5.06	-0.913034	5.58e-07	Chromosome	0.182423	-5.00505	MBDGNAAM_00793		COG:COG0471	ab initio prediction:Prodigal:002006; similar to AA sequence:UniProtKB:P39414	L-tartrate/succinate antiporter
kpsD	forward	5.02	9.59e-06	111.536	5.02	0.829346	6.14e-07	Chromosome	0.166314	4.98661	MBDGNAAM_03293		COG:COG1596	ab initio prediction:Prodigal:002006; similar to AA sequence:UniProtKB:Q03961	Polysialic acid transport protein KpsD
tdcE	reverse	5.02	9.59e-06	207.965	5.02	1.23536	6.16e-07	Chromosome	0.247761	4.98608	MBDGNAAM_03472	2.3.1.-	COG:COG1882	ab initio prediction:Prodigal:002006; similar to AA sequence:UniProtKB:P42632	PFL-like enzyme TdcE
folK	reverse	5.02	9.65e-06	48.3045	5.02	0.925692	6.22e-07	Chromosome	0.185725	4.98422	MBDGNAAM_00314	2.7.6.3	COG:COG0801	ab initio prediction:Prodigal:002006; similar to AA sequence:UniProtKB:P26281	2-amino-4-hydroxy-6- hydroxymethyldihydropteridine pyrophosphokinase
	forward	5.01	9.67e-06	155.576	5.01	1.10092	6.25e-07	Chromosome	0.220924	4.98327	MBDGNAAM_04585			ab initio prediction:Prodigal:002006	hypothetical protein
rpsD	reverse	4.99	1.01e-05	4719.76	4.99	1.39938	6.57e-07	Chromosome	0.281363	4.97358	MBDGNAAM_03644		COG:COG0522	ab initio prediction:Prodigal:002006; similar to AA sequence:UniProtKB:P0A7V8	30S ribosomal protein S4
prmB	reverse	4.99	1.02e-05	238.994	4.99	0.827188	6.62e-07	Chromosome	0.166366	4.97211	MBDGNAAM_02603	2.1.1.298	COG:COG2890	ab initio prediction:Prodigal:002006; similar to AA sequence:UniProtKB:P39199	50S ribosomal protein L3 glutamine methyltransferase
fimD_2	forward	4.98	1.04e-05	121.922	-4.98	-0.930493	6.8e-07	Chromosome	0.187332	-4.96708	MBDGNAAM_01243		COG:COG3188	ab initio prediction:Prodigal:002006; similar to AA sequence:UniProtKB:P30130	Outer membrane usher protein FimD
rpoE	reverse	4.98	1.05e-05	649.752	-4.98	-0.896518	6.9e-07	Chromosome	0.180603	-4.96402	MBDGNAAM_02804		COG:COG1595	ab initio prediction:Prodigal:002006; similar to AA sequence:UniProtKB:P0AGB6	ECF RNA polymerase sigma-E factor
nuoK	reverse	4.98	1.06e-05	141.991	4.98	1.15382	6.95e-07	Chromosome	0.232494	4.9628	MBDGNAAM_02551	7.1.1.-	COG:COG0713	ab initio prediction:Prodigal:002006; similar to AA sequence:UniProtKB:P0AFE4	NADH-quinone oxidoreductase subunit K
aceF	forward	4.97	1.06e-05	1349.94	4.97	1.38442	7.04e-07	Chromosome	0.2791	4.96029	MBDGNAAM_00287	2.3.1.12	COG:COG0508	ab initio prediction:Prodigal:002006; similar to AA sequence:UniProtKB:P06959	Dihydrolipoyllysine-residue acetyltransferase component of pyruvate dehydrogenase complex
spoT	forward	4.97	1.06e-05	565.449	4.97	0.789923	7.02e-07	Chromosome	0.159237	4.96068	MBDGNAAM_04004		COG:COG0317	ab initio prediction:Prodigal:002006; similar to AA sequence:UniProtKB:P0AG24	Bifunctional (p)ppGpp synthase/hydrolase SpoT
	forward	4.97	1.07e-05	42.3561	-4.97	-0.769644	7.1e-07	Chromosome	0.15521	-4.95874	MBDGNAAM_00596			ab initio prediction:Prodigal:002006	hypothetical protein
	forward	4.97	1.07e-05	29.6733	-4.97	-1.52414	7.09e-07	Chromosome	0.307352	-4.95894	MBDGNAAM_03215			ab initio prediction:Prodigal:002006	hypothetical protein
	reverse	4.97	1.07e-05	22.8446	-4.97	-1.07356	7.17e-07	Chromosome	0.216591	-4.95661	MBDGNAAM_03194			ab initio prediction:Prodigal:002006	hypothetical protein
pal_2	forward	4.95	1.12e-05	167.163	4.95	1.13992	7.54e-07	Chromosome	0.230432	4.94687	MBDGNAAM_02838			ab initio prediction:Prodigal:002006; protein motif:HAMAP:MF_02204	Peptidoglycan-associated lipoprotein
ydhY	reverse	4.94	1.14e-05	122.5	4.94	1.60601	7.66e-07	Chromosome	0.324852	4.94382	MBDGNAAM_01900		COG:COG0437	ab initio prediction:Prodigal:002006; similar to AA sequence:UniProtKB:P0AAL6	putative ferredoxin-like protein YdhY
zwf	reverse	4.94	1.16e-05	363.909	4.94	0.85485	7.8e-07	Chromosome	0.173032	4.94042	MBDGNAAM_02069	1.1.1.49	COG:COG0364	ab initio prediction:Prodigal:002006; similar to AA sequence:UniProtKB:P0AC53	Glucose-6-phosphate 1-dehydrogenase
ssuD	reverse	4.93	1.16e-05	87.4634	-4.93	-1.30257	7.87e-07	Chromosome	0.263759	-4.9385	MBDGNAAM_01146	1.14.14.5	COG:COG2141	ab initio prediction:Prodigal:002006; similar to AA sequence:UniProtKB:P80645	Alkanesulfonate monooxygenase
hypB	forward	4.92	1.19e-05	186.256	4.92	1.71854	8.07e-07	Chromosome	0.348336	4.93355	MBDGNAAM_02925		COG:COG0378	ab initio prediction:Prodigal:002006; similar to AA sequence:UniProtKB:P0AAN3	Hydrogenase maturation factor HypB
pepP	reverse	4.92	1.21e-05	784.603	4.92	1.11452	8.22e-07	Chromosome	0.22607	4.92999	MBDGNAAM_03133	3.4.11.9	COG:COG0006	ab initio prediction:Prodigal:002006; similar to AA sequence:UniProtKB:P15034	Xaa-Pro aminopeptidase
rpsK	reverse	4.9	1.24e-05	3523.65	4.9	1.30254	8.5e-07	Chromosome	0.264559	4.92345	MBDGNAAM_03645		COG:COG0100	ab initio prediction:Prodigal:002006; similar to AA sequence:UniProtKB:P0A7R9	30S ribosomal protein S11
dmsA	forward	4.89	1.29e-05	383.446	4.89	1.65321	8.83e-07	Chromosome	0.336287	4.91608	MBDGNAAM_01108	1.8.5.3	COG:COG0243	ab initio prediction:Prodigal:002006; similar to AA sequence:UniProtKB:P18775	Dimethyl sulfoxide reductase DmsA
dnaK_1	forward	4.89	1.29e-05	1141.03	4.89	0.922983	8.86e-07	Chromosome	0.187776	4.91533	MBDGNAAM_00185		COG:COG0443	ab initio prediction:Prodigal:002006; similar to AA sequence:UniProtKB:P0A6Y8	Chaperone protein DnaK
uvrC	reverse	4.87	1.36e-05	318.349	4.87	0.69008	9.37e-07	Chromosome	0.140708	4.90433	MBDGNAAM_02127		COG:COG0322	ab initio prediction:Prodigal:002006; similar to AA sequence:UniProtKB:P0A8G0	UvrABC system protein C
yhgF	forward	4.87	1.36e-05	291.801	4.87	0.709142	9.37e-07	Chromosome	0.144592	4.90444	MBDGNAAM_03750		COG:COG2183	ab initio prediction:Prodigal:002006; similar to AA sequence:UniProtKB:P46837	Protein YhgF
nagE	forward	4.87	1.36e-05	521.322	4.87	0.787367	9.43e-07	Chromosome	0.160581	4.90325	MBDGNAAM_00849		COG:COG1263	ab initio prediction:Prodigal:002006; similar to AA sequence:UniProtKB:P09323	PTS system N-acetylglucosamine-specific EIICBA component
mdoG	forward	4.87	1.36e-05	497.28	4.87	0.695942	9.48e-07	Chromosome	0.141965	4.9022	MBDGNAAM_01298		COG:COG3131	ab initio prediction:Prodigal:002006; similar to AA sequence:UniProtKB:P33136	Glucans biosynthesis protein G
ymgC	forward	4.87	1.36e-05	662.298	-4.87	-1.17579	9.47e-07	Chromosome	0.239837	-4.90243	MBDGNAAM_01458			ab initio prediction:Prodigal:002006; similar to AA sequence:UniProtKB:P75994	putative protein YmgC
rhaA	reverse	4.87	1.36e-05	245.569	-4.87	-2.20808	9.52e-07	Chromosome	0.450504	-4.90136	MBDGNAAM_04272	5.3.1.14	COG:COG4806	ab initio prediction:Prodigal:002006; similar to AA sequence:UniProtKB:P32170	L-rhamnose isomerase
	forward	4.87	1.36e-05	122.398	4.87	0.578549	9.54e-07	Chromosome	0.118052	4.90081	MBDGNAAM_04373		COG:COG3068	ab initio prediction:Prodigal:002006; similar to AA sequence:UniProtKB:P44709	hypothetical protein
nrdF	forward	4.87	1.36e-05	138.07	-4.87	-0.955748	9.61e-07	Chromosome	0.195069	-4.89953	MBDGNAAM_02873	1.17.4.1	COG:COG0208	ab initio prediction:Prodigal:002006; similar to AA sequence:UniProtKB:P37146	Ribonucleoside-diphosphate reductase 2 subunit beta
hdeA	reverse	4.86	1.38e-05	1560.81	-4.86	-1.96676	9.72e-07	Chromosome	0.401608	-4.89721	MBDGNAAM_03866			ab initio prediction:Prodigal:002006; similar to AA sequence:UniProtKB:P0AES9	Acid stress chaperone HdeA
	forward	4.84	1.45e-05	1080.46	-4.84	-0.937038	1.03e-06	Chromosome	0.19175	-4.88677	MBDGNAAM_01137			ab initio prediction:Prodigal:002006	hypothetical protein
hybB	reverse	4.84	1.46e-05	144.807	4.84	1.22869	1.04e-06	Chromosome	0.251557	4.88433	MBDGNAAM_03347		COG:COG5557	ab initio prediction:Prodigal:002006; similar to AA sequence:UniProtKB:P37180	putative Ni/Fe-hydrogenase 2 b-type cytochrome subunit
patA	forward	4.82	1.51e-05	937.06	-4.82	-1.23987	1.08e-06	Chromosome	0.254222	-4.87709	MBDGNAAM_03435	2.6.1.82	COG:COG4992	ab initio prediction:Prodigal:002006; similar to AA sequence:UniProtKB:P42588	Putrescine aminotransferase
guaC	forward	4.81	1.55e-05	296.244	4.81	0.833949	1.11e-06	Chromosome	0.171176	4.87188	MBDGNAAM_00273	1.7.1.7	COG:COG0516	ab initio prediction:Prodigal:002006; similar to AA sequence:UniProtKB:P60560	GMP reductase
thyA	reverse	4.8	1.59e-05	429.364	4.8	0.902893	1.14e-06	Chromosome	0.185549	4.86607	MBDGNAAM_03052	2.1.1.45	COG:COG0207	ab initio prediction:Prodigal:002006; similar to AA sequence:UniProtKB:P48464	Thymidylate synthase
pepD	reverse	4.8	1.59e-05	1518.76	4.8	0.941468	1.15e-06	Chromosome	0.193528	4.86477	MBDGNAAM_00479	3.4.13.18	COG:COG2195	ab initio prediction:Prodigal:002006; similar to AA sequence:UniProtKB:P15288	Cytosol non-specific dipeptidase
ampE	forward	4.8	1.59e-05	161.049	4.8	0.501767	1.15e-06	Chromosome	0.103158	4.86408	MBDGNAAM_00279		COG:COG3725	ab initio prediction:Prodigal:002006; similar to AA sequence:UniProtKB:P0AE14	Protein AmpE
rimJ	forward	4.8	1.59e-05	257.552	4.8	0.724013	1.15e-06	Chromosome	0.148869	4.86342	MBDGNAAM_01315	2.3.1.267	COG:COG1670	ab initio prediction:Prodigal:002006; similar to AA sequence:UniProtKB:P0A948	[Ribosomal protein S5]-alanine N-acetyltransferase
	forward	4.79	1.64e-05	80.3411	-4.79	-1.20776	1.19e-06	Chromosome	0.248635	-4.85756	MBDGNAAM_03212			ab initio prediction:Prodigal:002006	hypothetical protein
rpsJ	reverse	4.77	1.68e-05	3573.15	4.77	1.489	1.23e-06	Chromosome	0.306928	4.85131	MBDGNAAM_03669		COG:COG0051	ab initio prediction:Prodigal:002006; similar to AA sequence:UniProtKB:P0A7R5	30S ribosomal protein S10
lgt	reverse	4.77	1.68e-05	332.48	4.77	0.83782	1.23e-06	Chromosome	0.172722	4.85068	MBDGNAAM_03053	2.5.1.145	COG:COG0682	ab initio prediction:Prodigal:002006; similar to AA sequence:UniProtKB:P60955	Phosphatidylglycerol--prolipoprotein diacylglyceryl transferase
	forward	4.77	1.7e-05	186.574	-4.77	-0.772463	1.25e-06	Plasmid_1	0.15933	-4.8482	MBDGNAAM_00011			ab initio prediction:Prodigal:002006	hypothetical protein
pitA_2	forward	4.76	1.73e-05	776.852	4.76	0.975467	1.27e-06	Chromosome	0.201373	4.84407	MBDGNAAM_03843		COG:COG0306	ab initio prediction:Prodigal:002006; similar to AA sequence:UniProtKB:P0AFJ7	Low-affinity inorganic phosphate transporter 1
gltX	reverse	4.76	1.75e-05	455.91	4.76	0.878567	1.29e-06	Chromosome	0.18148	4.84114	MBDGNAAM_02654	6.1.1.17	COG:COG0008	ab initio prediction:Prodigal:002006; similar to AA sequence:UniProtKB:P04805	Glutamate--tRNA ligase
glnS	forward	4.75	1.77e-05	568.327	4.75	0.827562	1.31e-06	Chromosome	0.171068	4.83763	MBDGNAAM_00859	6.1.1.18	COG:COG0008	ab initio prediction:Prodigal:002006; similar to AA sequence:UniProtKB:P00962	Glutamine--tRNA ligase
ghrB	forward	4.75	1.77e-05	396.797	4.75	0.945134	1.32e-06	Chromosome	0.195378	4.83746	MBDGNAAM_03913	1.1.1.79	COG:COG1052	ab initio prediction:Prodigal:002006; similar to AA sequence:UniProtKB:P37666	Glyoxylate/hydroxypyruvate reductase B
sapB_2	reverse	4.75	1.78e-05	46.6203	-4.75	-1.20039	1.32e-06	Chromosome	0.248211	-4.83616	MBDGNAAM_03864		COG:COG1285	ab initio prediction:Prodigal:002006; similar to AA sequence:UniProtKB:Q45514	Protein SapB
gshB	forward	4.75	1.78e-05	409.134	4.75	0.877233	1.33e-06	Chromosome	0.181419	4.8354	MBDGNAAM_03172	6.3.2.3	COG:COG0189	ab initio prediction:Prodigal:002006; similar to AA sequence:UniProtKB:P04425	Glutathione synthetase
rpoD	forward	4.74	1.81e-05	1804.28	4.74	0.861414	1.36e-06	Chromosome	0.178296	4.83137	MBDGNAAM_03429		COG:COG0568	ab initio prediction:Prodigal:002006; similar to AA sequence:UniProtKB:P00579	RNA polymerase sigma factor RpoD
tatC	forward	4.74	1.84e-05	156.406	4.74	0.675934	1.38e-06	Chromosome	0.140022	4.82733	MBDGNAAM_04213		COG:COG0805	ab initio prediction:Prodigal:002006; similar to AA sequence:UniProtKB:P69423	Sec-independent protein translocase protein TatC
metB	forward	4.74	1.84e-05	180.212	-4.74	-1.37266	1.38e-06	Chromosome	0.28433	-4.82771	MBDGNAAM_04308	2.5.1.48	COG:COG0626	ab initio prediction:Prodigal:002006; similar to AA sequence:UniProtKB:P00935	Cystathionine gamma-synthase
trmO	reverse	4.73	1.88e-05	75.2687	4.73	0.76634	1.42e-06	Chromosome	0.158901	4.82274	MBDGNAAM_00367	2.1.1.-	COG:COG1720	ab initio prediction:Prodigal:002006; similar to AA sequence:UniProtKB:P28634	tRNA (adenine(37)-N6)-methyltransferase
glxK_1	reverse	4.71	1.97e-05	59.3695	-4.71	-1.03575	1.49e-06	Chromosome	0.215196	-4.81307	MBDGNAAM_00086	2.7.1.31	COG:COG1929	ab initio prediction:Prodigal:002006; similar to AA sequence:UniProtKB:P77364	Glycerate 3-kinase
epsM_2	reverse	4.71	1.97e-05	20.349	-4.71	-1.23928	1.49e-06	Chromosome	0.257518	-4.81239	MBDGNAAM_03305		COG:COG3149	ab initio prediction:Prodigal:002006; similar to AA sequence:UniProtKB:P41851	Type II secretion system protein M
smpB	forward	4.7	1.97e-05	205.194	4.7	0.797495	1.5e-06	Chromosome	0.165764	4.81103	MBDGNAAM_02852		COG:COG0691	ab initio prediction:Prodigal:002006; similar to AA sequence:UniProtKB:P0A832	SsrA-binding protein
hdeB	reverse	4.7	1.98e-05	735.142	-4.7	-1.94377	1.51e-06	Chromosome	0.404124	-4.80984	MBDGNAAM_03865			ab initio prediction:Prodigal:002006; similar to AA sequence:UniProtKB:P0AET2	Acid stress chaperone HdeB
yjjI	reverse	4.7	1.98e-05	269.83	4.7	1.41812	1.52e-06	Chromosome	0.294877	4.80918	MBDGNAAM_00149			ab initio prediction:Prodigal:002006; similar to AA sequence:UniProtKB:P37342	putative protein YjjI
tsf	forward	4.7	1.98e-05	2095.45	4.7	1.34819	1.52e-06	Chromosome	0.280376	4.80852	MBDGNAAM_00340		COG:COG0264	ab initio prediction:Prodigal:002006; similar to AA sequence:UniProtKB:P0A6P1	Elongation factor Ts
oppB	forward	4.67	2.16e-05	367.08	4.67	1.0809	1.66e-06	Chromosome	0.225606	4.79108	MBDGNAAM_01542		COG:COG0601	ab initio prediction:Prodigal:002006; similar to AA sequence:UniProtKB:P0AFH2	Oligopeptide transport system permease protein OppB
mgtA	forward	4.66	2.18e-05	253.701	-4.66	-0.969385	1.68e-06	Chromosome	0.202458	-4.78807	MBDGNAAM_04721	7.2.2.14	COG:COG0474	ab initio prediction:Prodigal:002006; similar to AA sequence:UniProtKB:P0ABB8	Magnesium-transporting ATPase, P-type 1
	forward	4.65	2.23e-05	189.718	4.65	0.983158	1.73e-06	Chromosome	0.205558	4.78287	MBDGNAAM_00900			ab initio prediction:Prodigal:002006	hypothetical protein
yhhX	reverse	4.65	2.23e-05	262.868	4.65	0.602798	1.73e-06	Chromosome	0.12603	4.78298	MBDGNAAM_03790	1.-.-.-	COG:COG0673	ab initio prediction:Prodigal:002006; similar to AA sequence:UniProtKB:P46853	putative oxidoreductase YhhX
	reverse	4.65	2.24e-05	49.9261	-4.65	-0.944179	1.74e-06	Chromosome	0.197458	-4.78167	MBDGNAAM_02216	3.6.3.-	COG:COG1132	ab initio prediction:Prodigal:002006; similar to AA sequence:UniProtKB:Q99T13	Putative multidrug export ATP-binding/permease protein
adhE_1	reverse	4.64	2.27e-05	5557.51	4.64	1.17368	1.77e-06	Chromosome	0.245623	4.77836	MBDGNAAM_01537		COG:COG1012	ab initio prediction:Prodigal:002006; similar to AA sequence:UniProtKB:P0A9Q7	Aldehyde-alcohol dehydrogenase
typA	forward	4.64	2.3e-05	2109.61	4.64	0.980708	1.8e-06	Chromosome	0.205396	4.77473	MBDGNAAM_04243		COG:COG1217	ab initio prediction:Prodigal:002006; similar to AA sequence:UniProtKB:P32132	GTP-binding protein TypA/BipA
galM	reverse	4.62	2.4e-05	763.069	4.62	0.82787	1.89e-06	Chromosome	0.173737	4.76509	MBDGNAAM_00920	5.1.3.3	COG:COG2017	ab initio prediction:Prodigal:002006; similar to AA sequence:UniProtKB:P0A9C3	Aldose 1-epimerase
nadC_2	reverse	4.62	2.4e-05	29.7949	-4.62	-1.06905	1.89e-06	Chromosome	0.224341	-4.76529	MBDGNAAM_01488	2.4.2.19	COG:COG0157	ab initio prediction:Prodigal:002006; similar to AA sequence:UniProtKB:P9WJJ7	Nicotinate-nucleotide pyrophosphorylase [carboxylating]
fdhF_1	reverse	4.62	2.4e-05	378.522	4.62	1.5997	1.89e-06	Chromosome	0.335735	4.76477	MBDGNAAM_04473	1.17.1.9	COG:COG0243	ab initio prediction:Prodigal:002006; similar to AA sequence:UniProtKB:P07658	Formate dehydrogenase H
ydiF_2	reverse	4.62	2.42e-05	56.5833	-4.62	-0.974463	1.91e-06	Chromosome	0.204623	-4.76224	MBDGNAAM_04684	2.8.3.8	COG:COG4670	ab initio prediction:Prodigal:002006; similar to AA sequence:UniProtKB:Q8X5X6	Acetate CoA-transferase YdiF
	forward	4.62	2.42e-05	15.5784	-4.62	-1.51935	1.92e-06	Chromosome	0.31909	-4.76152	MBDGNAAM_01033			ab initio prediction:Prodigal:002006	hypothetical protein
tauD	forward	4.6	2.5e-05	45.2011	-4.6	-0.940332	1.99e-06	Chromosome	0.197768	-4.75473	MBDGNAAM_00588	1.14.11.17	COG:COG2175	ab initio prediction:Prodigal:002006; similar to AA sequence:UniProtKB:P37610	Alpha-ketoglutarate-dependent taurine dioxygenase
	forward	4.6	2.5e-05	91.0027	-4.6	-0.749362	1.99e-06	Chromosome	0.157622	-4.75416	MBDGNAAM_01237			ab initio prediction:Prodigal:002006	hypothetical protein
gyrA	reverse	4.58	2.63e-05	1208.21	4.58	0.964374	2.1e-06	Chromosome	0.203306	4.74346	MBDGNAAM_02506	5.6.2.2	COG:COG0188	ab initio prediction:Prodigal:002006; similar to AA sequence:UniProtKB:P0AES5	DNA gyrase subunit A
grxC	reverse	4.58	2.64e-05	526.364	4.58	0.767103	2.11e-06	Chromosome	0.161756	4.74234	MBDGNAAM_03967		COG:COG0695	ab initio prediction:Prodigal:002006; similar to AA sequence:UniProtKB:P0AC62	Glutaredoxin 3
malE	reverse	4.57	2.66e-05	1750.47	4.57	2.18658	2.14e-06	Chromosome	0.461311	4.73993	MBDGNAAM_04415		COG:COG2182	ab initio prediction:Prodigal:002006; similar to AA sequence:UniProtKB:P0AEX9	Maltose/maltodextrin-binding periplasmic protein
csgG	reverse	4.57	2.66e-05	76.2431	-4.57	-0.833023	2.15e-06	Chromosome	0.175771	-4.73925	MBDGNAAM_01287		COG:COG1462	ab initio prediction:Prodigal:002006; similar to AA sequence:UniProtKB:P0AEA2	Curli production assembly/transport component CsgG
dgcN	forward	4.57	2.68e-05	203.165	4.57	0.804345	2.16e-06	Chromosome	0.169772	4.7378	MBDGNAAM_02837	2.7.7.65	COG:COG2199	ab initio prediction:Prodigal:002006; similar to AA sequence:UniProtKB:P46139	Diguanylate cyclase DgcN
	forward	4.57	2.69e-05	807.453	-4.57	-1.14404	2.18e-06	Chromosome	0.24157	-4.73587	MBDGNAAM_00565			ab initio prediction:Prodigal:002006	hypothetical protein
fadD	reverse	4.57	2.69e-05	1479.77	-4.57	-1.45428	2.18e-06	Chromosome	0.307086	-4.73575	MBDGNAAM_02023	6.2.1.3	COG:COG0318	ab initio prediction:Prodigal:002006; similar to AA sequence:UniProtKB:P69451	Long-chain-fatty-acid--CoA ligase
nudB	reverse	4.56	2.73e-05	134.102	4.56	1.02783	2.23e-06	Chromosome	0.217227	4.73159	MBDGNAAM_02083	3.6.1.67	COG:COG0494	ab initio prediction:Prodigal:002006; similar to AA sequence:UniProtKB:P0AFC0	Dihydroneopterin triphosphate diphosphatase
	forward	4.56	2.73e-05	155.097	-4.56	-0.807247	2.23e-06	Chromosome	0.170611	-4.73149	MBDGNAAM_03277			ab initio prediction:Prodigal:002006	hypothetical protein
rplU	reverse	4.56	2.74e-05	1156.18	4.56	1.01999	2.24e-06	Chromosome	0.215632	4.73024	MBDGNAAM_03537		COG:COG0261	ab initio prediction:Prodigal:002006; similar to AA sequence:UniProtKB:P0AG48	50S ribosomal protein L21
purN	forward	4.56	2.74e-05	342.964	4.56	1.20766	2.25e-06	Chromosome	0.255348	4.72946	MBDGNAAM_02733	2.1.2.2	COG:COG0299	ab initio prediction:Prodigal:002006; similar to AA sequence:UniProtKB:P08179	Phosphoribosylglycinamide formyltransferase
yqaA	reverse	4.56	2.75e-05	102.075	4.56	0.640769	2.27e-06	Chromosome	0.135535	4.7277	MBDGNAAM_02887		COG:COG1238	ab initio prediction:Prodigal:002006; similar to AA sequence:UniProtKB:P0ADR0	Inner membrane protein YqaA
	forward	4.56	2.75e-05	178.866	4.56	1.83749	2.27e-06	Chromosome	0.38863	4.72812	MBDGNAAM_03106			ab initio prediction:Prodigal:002006	hypothetical protein
	reverse	4.54	2.89e-05	118.344	-4.54	-0.796444	2.39e-06	Chromosome	0.168823	-4.71761	MBDGNAAM_04313			ab initio prediction:Prodigal:002006	hypothetical protein
malK	forward	4.53	2.95e-05	716.709	4.53	2.14446	2.44e-06	Chromosome	0.455014	4.71294	MBDGNAAM_04416	7.5.2.1		ab initio prediction:Prodigal:002006; similar to AA sequence:UniProtKB:Q1R3Q1	Maltose/maltodextrin import ATP-binding protein MalK
grcA	reverse	4.53	2.95e-05	1971.58	4.53	1.4174	2.45e-06	Chromosome	0.30081	4.71195	MBDGNAAM_02810		COG:COG3445	ab initio prediction:Prodigal:002006; similar to AA sequence:UniProtKB:P68066	Autonomous glycyl radical cofactor
rpoA	reverse	4.52	2.99e-05	10165.2	4.52	1.38479	2.49e-06	Chromosome	0.294079	4.7089	MBDGNAAM_03643	2.7.7.6	COG:COG0202	ab initio prediction:Prodigal:002006; similar to AA sequence:UniProtKB:P0A7Z4	DNA-directed RNA polymerase subunit alpha
nrdE	forward	4.5	3.14e-05	345.755	-4.5	-1.05653	2.62e-06	Chromosome	0.224864	-4.69853	MBDGNAAM_02872	1.17.4.1	COG:COG0209	ab initio prediction:Prodigal:002006; similar to AA sequence:UniProtKB:P39452	Ribonucleoside-diphosphate reductase 2 subunit alpha
	forward	4.5	3.16e-05	36.5151	-4.5	-1.07035	2.64e-06	Chromosome	0.227892	-4.69675	MBDGNAAM_03271			ab initio prediction:Prodigal:002006	hypothetical protein
yedA	forward	4.5	3.18e-05	45.9677	-4.5	-0.83902	2.67e-06	Chromosome	0.178704	-4.69503	MBDGNAAM_02171			ab initio prediction:Prodigal:002006; similar to AA sequence:UniProtKB:P0AA70	putative inner membrane transporter YedA
fbp	reverse	4.49	3.21e-05	858.814	4.49	0.71451	2.71e-06	Chromosome	0.152282	4.69201	MBDGNAAM_04711	3.1.3.11	COG:COG0158	ab initio prediction:Prodigal:002006; similar to AA sequence:UniProtKB:P0A993	Fructose-1,6-bisphosphatase class 1
galE	reverse	4.49	3.23e-05	696.527	4.49	1.36217	2.73e-06	Chromosome	0.290424	4.69029	MBDGNAAM_00923	5.1.3.2	COG:COG1087	ab initio prediction:Prodigal:002006; similar to AA sequence:UniProtKB:P09147	UDP-glucose 4-epimerase
	reverse	4.48	3.3e-05	43.9021	-4.48	-0.864261	2.79e-06	Chromosome	0.184456	-4.68547	MBDGNAAM_04173			ab initio prediction:Prodigal:002006	hypothetical protein
deoD	forward	4.45	3.51e-05	2263.57	4.45	1.07862	2.98e-06	Chromosome	0.230849	4.6724	MBDGNAAM_00153	2.4.2.1	COG:COG0813	ab initio prediction:Prodigal:002006; similar to AA sequence:UniProtKB:P0ABP8	Purine nucleoside phosphorylase DeoD-type
ushA	forward	4.45	3.58e-05	480.247	4.45	0.697945	3.05e-06	Chromosome	0.149536	4.6674	MBDGNAAM_00694		COG:COG0737	ab initio prediction:Prodigal:002006; similar to AA sequence:UniProtKB:P07024	Protein UshA
norR_2	reverse	4.45	3.58e-05	768.595	4.45	1.23751	3.04e-06	Chromosome	0.265117	4.6678	MBDGNAAM_03095			ab initio prediction:Prodigal:002006; protein motif:HAMAP:MF_01314	Anaerobic nitric oxide reductase transcription regulator NorR
rpsI	reverse	4.44	3.59e-05	1392.44	4.44	1.26318	3.07e-06	Chromosome	0.270715	4.66609	MBDGNAAM_03573		COG:COG0103	ab initio prediction:Prodigal:002006; similar to AA sequence:UniProtKB:P0A7X3	30S ribosomal protein S9
era_1	forward	4.44	3.63e-05	28.6864	-4.44	-1.28627	3.11e-06	Chromosome	0.275807	-4.66364	MBDGNAAM_01270			ab initio prediction:Prodigal:002006; protein motif:HAMAP:MF_00367	GTPase Era
	forward	4.43	3.7e-05	69.6706	4.43	1.04059	3.17e-06	Chromosome	0.223342	4.6592	MBDGNAAM_04588			ab initio prediction:Prodigal:002006	hypothetical protein
fixA_1	forward	4.43	3.7e-05	138.215	4.43	1.81125	3.19e-06	Chromosome	0.38881	4.65846	MBDGNAAM_00211		COG:COG2086	ab initio prediction:Prodigal:002006; similar to AA sequence:UniProtKB:P60566	Protein FixA
lpoA	forward	4.43	3.71e-05	440.277	4.43	0.552638	3.21e-06	Chromosome	0.118665	4.65713	MBDGNAAM_03498		COG:COG3107	ab initio prediction:Prodigal:002006; similar to AA sequence:UniProtKB:P45464	Penicillin-binding protein activator LpoA
sixA	reverse	4.43	3.72e-05	750.128	-4.43	-0.741448	3.22e-06	Chromosome	0.15923	-4.65646	MBDGNAAM_02612	3.1.3.-	COG:COG2062	ab initio prediction:Prodigal:002006; similar to AA sequence:UniProtKB:P76502	Phosphohistidine phosphatase SixA
infA	reverse	4.41	3.85e-05	169.222	4.41	1.10901	3.34e-06	Chromosome	0.23856	4.64874	MBDGNAAM_01098		COG:COG0361	ab initio prediction:Prodigal:002006; similar to AA sequence:UniProtKB:P69222	Translation initiation factor IF-1
ydgH	forward	4.41	3.85e-05	319.46	4.41	0.861955	3.35e-06	Chromosome	0.185452	4.64787	MBDGNAAM_01828			ab initio prediction:Prodigal:002006; similar to AA sequence:UniProtKB:P76177	Protein YdgH
sdaA	forward	4.41	3.85e-05	401.669	4.41	0.929989	3.35e-06	Chromosome	0.200079	4.64811	MBDGNAAM_02032	4.3.1.17	COG:COG1760	ab initio prediction:Prodigal:002006; similar to AA sequence:UniProtKB:P16095	L-serine dehydratase 1
nuoN	reverse	4.41	3.85e-05	1161.36	4.41	1.1954	3.37e-06	Chromosome	0.257232	4.64716	MBDGNAAM_02548	7.1.1.-	COG:COG1007	ab initio prediction:Prodigal:002006; similar to AA sequence:UniProtKB:P0AFF0	NADH-quinone oxidoreductase subunit N
atpD	reverse	4.41	3.93e-05	4584.47	4.41	1.44566	3.45e-06	Chromosome	0.31141	4.6423	MBDGNAAM_04089	7.1.2.2	COG:COG0055	ab initio prediction:Prodigal:002006; similar to AA sequence:UniProtKB:P0ABB4	ATP synthase subunit beta
xdhA_1	forward	4.4	3.96e-05	834.855	4.4	1.42797	3.48e-06	Chromosome	0.307725	4.64042	MBDGNAAM_03092	1.17.1.4	COG:COG1529	ab initio prediction:Prodigal:002006; similar to AA sequence:UniProtKB:Q46799	Putative xanthine dehydrogenase molybdenum-binding subunit XdhA
tdcF	reverse	4.4	4.02e-05	34.2274	4.4	0.883034	3.54e-06	Chromosome	0.190435	4.63693	MBDGNAAM_03471	3.5.4.-	COG:COG0251	ab initio prediction:Prodigal:002006; similar to AA sequence:UniProtKB:P0AGL2	Putative reactive intermediate deaminase TdcF
metF	forward	4.39	4.04e-05	326.646	-4.39	-1.29239	3.57e-06	Chromosome	0.278827	-4.63511	MBDGNAAM_04315	1.5.1.20	COG:COG0685	ab initio prediction:Prodigal:002006; similar to AA sequence:UniProtKB:P0AEZ1	5,10-methylenetetrahydrofolate reductase
btuD_2	forward	4.39	4.05e-05	320.164	4.39	1.01325	3.58e-06	Chromosome	0.218635	4.63444	MBDGNAAM_01545	7.6.2.8		ab initio prediction:Prodigal:002006; protein motif:HAMAP:MF_01005	Vitamin B12 import ATP-binding protein BtuD
yabI	forward	4.39	4.12e-05	66.5768	-4.39	-0.878819	3.65e-06	Chromosome	0.189792	-4.63043	MBDGNAAM_00237		COG:COG0586	ab initio prediction:Prodigal:002006; similar to AA sequence:UniProtKB:P30149	Inner membrane protein YabI
	forward	4.38	4.14e-05	642.781	4.38	2.07283	3.68e-06	Chromosome	0.44781	4.62882	MBDGNAAM_04418			ab initio prediction:Prodigal:002006	hypothetical protein
mak_1	forward	4.38	4.17e-05	119.731	4.38	0.499806	3.71e-06	Chromosome	0.108021	4.62692	MBDGNAAM_00610	2.7.1.4	COG:COG1940	ab initio prediction:Prodigal:002006; similar to AA sequence:UniProtKB:P23917	Fructokinase
	reverse	4.38	4.18e-05	117.088	-4.38	-0.702442	3.73e-06	Chromosome	0.151856	-4.62569	MBDGNAAM_00748			ab initio prediction:Prodigal:002006	hypothetical protein
cbeA	forward	4.38	4.18e-05	13.0971	-4.38	-1.3408	3.74e-06	Chromosome	0.28989	-4.6252	MBDGNAAM_03285			ab initio prediction:Prodigal:002006; similar to AA sequence:UniProtKB:P76364	Cytoskeleton bundling-enhancing antitoxin CbeA
rpsL	reverse	4.38	4.2e-05	1796.41	4.38	0.99884	3.77e-06	Chromosome	0.216022	4.62379	MBDGNAAM_03690		COG:COG0048	ab initio prediction:Prodigal:002006; similar to AA sequence:UniProtKB:P0A7S3	30S ribosomal protein S12
rplI	forward	4.36	4.32e-05	2091.17	4.36	1.46761	3.89e-06	Chromosome	0.317851	4.61729	MBDGNAAM_04679		COG:COG0359	ab initio prediction:Prodigal:002006; similar to AA sequence:UniProtKB:P0A7R1	50S ribosomal protein L9
	reverse	4.36	4.33e-05	85.7742	-4.36	-1.63488	3.91e-06	Chromosome	0.354154	-4.61628	MBDGNAAM_03869			ab initio prediction:Prodigal:002006	hypothetical protein
nfsA	forward	4.35	4.43e-05	152.589	4.35	0.554967	4.01e-06	Chromosome	0.120354	4.61112	MBDGNAAM_01059	1.-.-.-	COG:COG0778	ab initio prediction:Prodigal:002006; similar to AA sequence:UniProtKB:P17117	Oxygen-insensitive NADPH nitroreductase
lexA_1	reverse	4.35	4.44e-05	141.506	4.35	0.615896	4.03e-06	Chromosome	0.133599	4.61004	MBDGNAAM_01398	3.4.21.88		ab initio prediction:Prodigal:002006; protein motif:HAMAP:MF_00015	LexA repressor
hdeD	forward	4.35	4.45e-05	238.062	-4.35	-1.7377	4.04e-06	Chromosome	0.376997	-4.60933	MBDGNAAM_03867		COG:COG3247	ab initio prediction:Prodigal:002006; similar to AA sequence:UniProtKB:P0AET5	Protein HdeD
rraB	forward	4.35	4.45e-05	273.148	4.35	0.594228	4.05e-06	Chromosome	0.128937	4.60867	MBDGNAAM_04732		COG:COG3076	ab initio prediction:Prodigal:002006; similar to AA sequence:UniProtKB:P0AF90	Regulator of ribonuclease activity B
hflD	reverse	4.34	4.61e-05	112.004	4.34	0.900117	4.21e-06	Chromosome	0.19564	4.60087	MBDGNAAM_01380		COG:COG2915	ab initio prediction:Prodigal:002006; similar to AA sequence:UniProtKB:P25746	High frequency lysogenization protein HflD
htpG	forward	4.33	4.7e-05	447.753	4.33	0.818427	4.29e-06	Chromosome	0.178051	4.59658	MBDGNAAM_00687		COG:COG0326	ab initio prediction:Prodigal:002006; similar to AA sequence:UniProtKB:P0A6Z3	Chaperone protein HtpG
ompW	forward	4.31	4.85e-05	920.788	4.31	1.79737	4.45e-06	Chromosome	0.391638	4.58937	MBDGNAAM_01554		COG:COG3047	ab initio prediction:Prodigal:002006; similar to AA sequence:UniProtKB:P0A915	Outer membrane protein W
prfB	reverse	4.31	4.87e-05	273.891	4.31	0.882608	4.47e-06	Chromosome	0.192368	4.58813	MBDGNAAM_03117		COG:COG1186	ab initio prediction:Prodigal:002006; similar to AA sequence:UniProtKB:P07012	Peptide chain release factor RF2
	forward	4.31	4.9e-05	152.687	-4.31	-0.920168	4.51e-06	Chromosome	0.200631	-4.58637	MBDGNAAM_00532			ab initio prediction:Prodigal:002006	hypothetical protein
rlmJ	forward	4.31	4.93e-05	114.102	4.31	0.480394	4.55e-06	Chromosome	0.104789	4.58441	MBDGNAAM_03849	2.1.1.266	COG:COG2961	ab initio prediction:Prodigal:002006; similar to AA sequence:UniProtKB:P37634	Ribosomal RNA large subunit methyltransferase J
pgrR_4	forward	4.31	4.95e-05	38.2084	-4.31	-1.00214	4.58e-06	Chromosome	0.218654	-4.58322	MBDGNAAM_01741			ab initio prediction:Prodigal:002006; similar to AA sequence:UniProtKB:P77333	HTH-type transcriptional regulator PgrR
bioD1_1	forward	4.3	5.05e-05	41.9029	-4.3	-0.829537	4.69e-06	Chromosome	0.181186	-4.57838	MBDGNAAM_00943	6.3.3.3	COG:COG0132	ab initio prediction:Prodigal:002006; similar to AA sequence:UniProtKB:P13000	ATP-dependent dethiobiotin synthetase BioD 1
dapA_2	reverse	4.29	5.09e-05	792.038	4.29	0.722752	4.73e-06	Chromosome	0.157929	4.57644	MBDGNAAM_02723	4.3.3.7	COG:COG0329	ab initio prediction:Prodigal:002006; similar to AA sequence:UniProtKB:P0A6L2	4-hydroxy-tetrahydrodipicolinate synthase
	forward	4.28	5.21e-05	69.3052	4.28	0.860146	4.85e-06	Chromosome	0.188175	4.57099	MBDGNAAM_03895			ab initio prediction:Prodigal:002006	hypothetical protein
atpA	reverse	4.28	5.22e-05	7466.27	4.28	1.37661	4.87e-06	Chromosome	0.301217	4.57015	MBDGNAAM_04091	7.1.2.2		ab initio prediction:Prodigal:002006; similar to AA sequence:UniProtKB:Q0SYU2	ATP synthase subunit alpha
	forward	4.27	5.41e-05	20.011	-4.27	-1.13113	5.06e-06	Chromosome	0.247939	-4.56215	MBDGNAAM_01611			ab initio prediction:Prodigal:002006	hypothetical protein
rpsA	forward	4.27	5.43e-05	13670.8	4.27	1.28421	5.11e-06	Chromosome	0.281603	4.56037	MBDGNAAM_01122		COG:COG0539	ab initio prediction:Prodigal:002006; similar to AA sequence:UniProtKB:P0AG67	30S ribosomal protein S1
	forward	4.27	5.43e-05	141.313	4.27	1.08338	5.1e-06	Chromosome	0.237544	4.56075	MBDGNAAM_04584			ab initio prediction:Prodigal:002006	hypothetical protein
upp	reverse	4.26	5.54e-05	235.236	4.26	1.31463	5.22e-06	Chromosome	0.28857	4.55568	MBDGNAAM_02731	2.4.2.9	COG:COG0035	ab initio prediction:Prodigal:002006; similar to AA sequence:UniProtKB:P0A8F0	Uracil phosphoribosyltransferase
kdpC	reverse	4.26	5.55e-05	32.8667	-4.26	-0.857829	5.24e-06	Chromosome	0.18833	-4.55492	MBDGNAAM_00872		COG:COG2156	ab initio prediction:Prodigal:002006; similar to AA sequence:UniProtKB:P03961	Potassium-transporting ATPase KdpC subunit
gadE	forward	4.25	5.68e-05	312.177	-4.25	-1.77416	5.38e-06	Chromosome	0.389976	-4.54939	MBDGNAAM_03868			ab initio prediction:Prodigal:002006; similar to AA sequence:UniProtKB:P63204	Transcriptional regulator GadE
rseA	reverse	4.25	5.69e-05	2604.62	-4.25	-0.992125	5.42e-06	Chromosome	0.218155	-4.5478	MBDGNAAM_02803		COG:COG3073	ab initio prediction:Prodigal:002006; similar to AA sequence:UniProtKB:P0AFX7	Anti-sigma-E factor RseA
uspA	forward	4.25	5.69e-05	4137.58	4.25	1.22342	5.41e-06	Chromosome	0.269	4.54805	MBDGNAAM_03845		COG:COG0589	ab initio prediction:Prodigal:002006; similar to AA sequence:UniProtKB:P0AED0	Universal stress protein A
pepQ	forward	4.25	5.69e-05	752.158	4.25	0.754151	5.4e-06	Chromosome	0.165802	4.5485	MBDGNAAM_04220	3.4.13.9	COG:COG0006	ab initio prediction:Prodigal:002006; similar to AA sequence:UniProtKB:P21165	Xaa-Pro dipeptidase
	forward	4.24	5.79e-05	15.0647	-4.24	-0.957202	5.53e-06	Chromosome	0.21067	-4.54361	MBDGNAAM_01659			ab initio prediction:Prodigal:002006	hypothetical protein
wecE	forward	4.23	5.86e-05	128.196	4.23	0.668876	5.61e-06	Chromosome	0.147309	4.54064	MBDGNAAM_04140	2.6.1.59	COG:COG0399	ab initio prediction:Prodigal:002006; similar to AA sequence:UniProtKB:P27833	dTDP-4-amino-4,6-dideoxygalactose transaminase
shlB_2	forward	4.22	6e-05	682.569	4.22	0.842602	5.76e-06	Chromosome	0.185798	4.53505	MBDGNAAM_04597			ab initio prediction:Prodigal:002006; similar to AA sequence:UniProtKB:P15321	Hemolysin transporter protein ShlB
rplM	reverse	4.22	6.02e-05	5386.61	4.22	1.17808	5.79e-06	Chromosome	0.25983	4.53403	MBDGNAAM_03574		COG:COG0102	ab initio prediction:Prodigal:002006; similar to AA sequence:UniProtKB:P0AA10	50S ribosomal protein L13
folD	reverse	4.22	6.09e-05	195.994	4.22	0.733588	5.87e-06	Chromosome	0.161904	4.53101	MBDGNAAM_00741		COG:COG0190	ab initio prediction:Prodigal:002006; similar to AA sequence:UniProtKB:P24186	Bifunctional protein FolD protein
ndh	forward	4.21	6.19e-05	163.17	4.21	0.751208	5.98e-06	Chromosome	0.16594	4.52699	MBDGNAAM_01357	1.6.99.3	COG:COG1252	ab initio prediction:Prodigal:002006; similar to AA sequence:UniProtKB:P00393	NADH dehydrogenase
	forward	4.21	6.22e-05	34.9044	-4.21	-1.00649	6.02e-06	Chromosome	0.222401	-4.52558	MBDGNAAM_00435			ab initio prediction:Prodigal:002006	hypothetical protein
rihA	reverse	4.19	6.42e-05	437.248	4.19	0.599913	6.23e-06	Chromosome	0.132774	4.51831	MBDGNAAM_00824	3.2.-.-	COG:COG1957	ab initio prediction:Prodigal:002006; similar to AA sequence:UniProtKB:P41409	Pyrimidine-specific ribonucleoside hydrolase RihA
ttgC	forward	4.18	6.57e-05	41.584	-4.18	-0.724106	6.39e-06	Chromosome	0.16045	-4.51297	MBDGNAAM_01592		COG:COG1538	ab initio prediction:Prodigal:002006; similar to AA sequence:UniProtKB:Q88N32	putative efflux pump outer membrane protein TtgC
mepA_2	reverse	4.18	6.65e-05	111.437	4.18	0.610644	6.48e-06	Chromosome	0.135394	4.51013	MBDGNAAM_02601	3.4.24.-	COG:COG3770	ab initio prediction:Prodigal:002006; similar to AA sequence:UniProtKB:P0C0T5	Penicillin-insensitive murein endopeptidase
hisB	forward	4.18	6.66e-05	283.337	4.18	0.792734	6.5e-06	Chromosome	0.175798	4.50934	MBDGNAAM_02300		COG:COG0131	ab initio prediction:Prodigal:002006; similar to AA sequence:UniProtKB:Q9S5G5	Histidine biosynthesis bifunctional protein HisB
hyuA	forward	4.18	6.68e-05	211.305	4.18	1.60119	6.55e-06	Chromosome	0.355213	4.50771	MBDGNAAM_03099	3.5.2.-	COG:COG0044	ab initio prediction:Prodigal:002006; similar to AA sequence:UniProtKB:Q46806	D-phenylhydantoinase
	reverse	4.18	6.68e-05	514.936	4.18	0.757709	6.55e-06	Chromosome	0.168087	4.50782	MBDGNAAM_03143		COG:COG2968	ab initio prediction:Prodigal:002006; similar to AA sequence:UniProtKB:Q44642	26 kDa periplasmic immunogenic protein
pncB	reverse	4.17	6.73e-05	302.835	4.17	0.683247	6.61e-06	Chromosome	0.151639	4.50573	MBDGNAAM_01142	6.3.4.21	COG:COG1488	ab initio prediction:Prodigal:002006; similar to AA sequence:UniProtKB:P18133	Nicotinate phosphoribosyltransferase
ybdL	forward	4.16	6.85e-05	94.9867	-4.16	-1.48179	6.75e-06	Chromosome	0.329183	-4.50143	MBDGNAAM_00782	2.6.1.88	COG:COG0436	ab initio prediction:Prodigal:002006; similar to AA sequence:UniProtKB:P77806	Methionine aminotransferase
tatB	forward	4.15	7.06e-05	274.622	4.15	0.672538	6.97e-06	Chromosome	0.149634	4.49454	MBDGNAAM_04212		COG:COG1826	ab initio prediction:Prodigal:002006; similar to AA sequence:UniProtKB:P69425	Sec-independent protein translocase protein TatB
	forward	4.15	7.07e-05	29.442	-4.15	-1.17737	7e-06	Chromosome	0.262	-4.49377	MBDGNAAM_03289			ab initio prediction:Prodigal:002006	hypothetical protein
rplK	forward	4.15	7.07e-05	2395	4.15	1.38913	7.02e-06	Chromosome	0.309161	4.49323	MBDGNAAM_04357		COG:COG0080	ab initio prediction:Prodigal:002006; similar to AA sequence:UniProtKB:P0A7J7	50S ribosomal protein L11
aroP	reverse	4.15	7.09e-05	409.684	4.15	0.788903	7.05e-06	Chromosome	0.175615	4.49222	MBDGNAAM_00280		COG:COG1113	ab initio prediction:Prodigal:002006; similar to AA sequence:UniProtKB:P15993	Aromatic amino acid transport protein AroP
mepH	forward	4.15	7.09e-05	177.686	4.15	0.758458	7.06e-06	Chromosome	0.16885	4.4919	MBDGNAAM_01880	3.4.-.-	COG:COG0791	ab initio prediction:Prodigal:002006; similar to AA sequence:UniProtKB:P76190	Murein DD-endopeptidase MepH
rhaD	reverse	4.14	7.17e-05	145.825	-4.14	-1.78873	7.15e-06	Chromosome	0.398458	-4.48913	MBDGNAAM_04271	4.1.2.19	COG:COG0235	ab initio prediction:Prodigal:002006; similar to AA sequence:UniProtKB:P32169	Rhamnulose-1-phosphate aldolase
	reverse	4.14	7.19e-05	111.997	4.14	0.835956	7.19e-06	Chromosome	0.186265	4.48799	MBDGNAAM_00111			ab initio prediction:Prodigal:002006	hypothetical protein
rfbB	reverse	4.14	7.23e-05	765.069	4.14	0.799659	7.25e-06	Chromosome	0.17825	4.48617	MBDGNAAM_02322	4.2.1.46	COG:COG1088	ab initio prediction:Prodigal:002006; similar to AA sequence:UniProtKB:P26391	dTDP-glucose 4,6-dehydratase
rlpA	reverse	4.14	7.26e-05	346.806	4.14	0.687391	7.31e-06	Chromosome	0.153285	4.4844	MBDGNAAM_00813	4.2.2.-	COG:COG0797	ab initio prediction:Prodigal:002006; similar to AA sequence:UniProtKB:P10100	Endolytic peptidoglycan transglycosylase RlpA
	reverse	4.14	7.26e-05	16.6556	-4.14	-1.42765	7.3e-06	Chromosome	0.318331	-4.4848	MBDGNAAM_03214		COG:COG3385	ab initio prediction:Prodigal:002006; similar to AA sequence:ISfinder:IS4	IS4 family transposase IS4
uvrY	reverse	4.13	7.37e-05	234.312	4.13	0.714371	7.44e-06	Chromosome	0.159432	4.48071	MBDGNAAM_02128		COG:COG2197	ab initio prediction:Prodigal:002006; similar to AA sequence:UniProtKB:P0AED5	Response regulator UvrY
nuoJ	reverse	4.13	7.44e-05	340.452	4.13	1.15902	7.52e-06	Chromosome	0.258807	4.4783	MBDGNAAM_02552	7.1.1.-	COG:COG0839	ab initio prediction:Prodigal:002006; similar to AA sequence:UniProtKB:P0AFE0	NADH-quinone oxidoreductase subunit J
flgA	reverse	4.13	7.46e-05	32.262	-4.13	-0.740083	7.59e-06	Chromosome	0.16533	-4.47639	MBDGNAAM_01321		COG:COG1261	ab initio prediction:Prodigal:002006; similar to AA sequence:UniProtKB:P40131	Flagella basal body P-ring formation protein FlgA
fimA_2	reverse	4.13	7.46e-05	194.772	4.13	1.77954	7.61e-06	Chromosome	0.397575	4.47598	MBDGNAAM_01738			ab initio prediction:Prodigal:002006; similar to AA sequence:UniProtKB:Q47223	Type-1 fimbrial protein, A chain
ackA	forward	4.13	7.46e-05	1428.47	4.13	0.906349	7.59e-06	Chromosome	0.202469	4.47647	MBDGNAAM_02569	2.7.2.1	COG:COG0282	ab initio prediction:Prodigal:002006; similar to AA sequence:UniProtKB:P0A6A3	Acetate kinase
argI	reverse	4.13	7.46e-05	1083.56	4.13	1.18321	7.58e-06	Chromosome	0.264299	4.47679	MBDGNAAM_04731	2.1.3.3	COG:COG0078	ab initio prediction:Prodigal:002006; similar to AA sequence:UniProtKB:P04391	Ornithine carbamoyltransferase subunit I
	forward	4.11	7.68e-05	49.2643	-4.11	-0.978235	7.86e-06	Chromosome	0.2189	-4.46886	MBDGNAAM_00421			ab initio prediction:Prodigal:002006	hypothetical protein
	forward	4.11	7.68e-05	29.2141	-4.11	-1.24722	7.86e-06	Chromosome	0.279076	-4.46909	MBDGNAAM_01044			ab initio prediction:Prodigal:002006	hypothetical protein
dxr	forward	4.11	7.78e-05	331.447	4.11	0.639767	7.99e-06	Chromosome	0.143267	4.46556	MBDGNAAM_00343	1.1.1.267	COG:COG0743	ab initio prediction:Prodigal:002006; similar to AA sequence:UniProtKB:P45568	1-deoxy-D-xylulose 5-phosphate reductoisomerase
bioB	forward	4.1	7.96e-05	85.3555	-4.1	-0.787376	8.19e-06	Chromosome	0.176531	-4.46027	MBDGNAAM_00940	2.8.1.6	COG:COG0502	ab initio prediction:Prodigal:002006; similar to AA sequence:UniProtKB:P12996	Biotin synthase
flhA_2	reverse	4.07	8.49e-05	63.6747	-4.07	-0.758694	8.75e-06	Chromosome	0.170645	-4.44605	MBDGNAAM_02096		COG:COG1298	ab initio prediction:Prodigal:002006; similar to AA sequence:UniProtKB:P40729	Flagellar biosynthesis protein FlhA
acrA	reverse	4.06	8.77e-05	737.569	4.06	0.74291	9.07e-06	Chromosome	0.16739	4.4382	MBDGNAAM_00677			ab initio prediction:Prodigal:002006; similar to AA sequence:UniProtKB:P0AE06	Multidrug efflux pump subunit AcrA
	reverse	4.06	8.77e-05	23.5719	-4.06	-1.04382	9.06e-06	Chromosome	0.235172	-4.43854	MBDGNAAM_01491		COG:COG0609	ab initio prediction:Prodigal:002006; similar to AA sequence:UniProtKB:Q57130	putative ABC transporter permease protein
	forward	4.05	8.84e-05	45.7137	-4.05	-0.677271	9.17e-06	Chromosome	0.152678	-4.43595	MBDGNAAM_02218			ab initio prediction:Prodigal:002006	hypothetical protein
yjjG	forward	4.05	8.85e-05	183.687	4.05	0.644112	9.19e-06	Chromosome	0.145219	4.43545	MBDGNAAM_00141	3.1.3.5	COG:COG1011	ab initio prediction:Prodigal:002006; similar to AA sequence:UniProtKB:P0A8Y1	Pyrimidine 5'-nucleotidase YjjG
rffH	forward	4.04	9.21e-05	109.089	4.04	0.813376	9.58e-06	Chromosome	0.183756	4.42641	MBDGNAAM_04138	2.7.7.24	COG:COG1209	ab initio prediction:Prodigal:002006; similar to AA sequence:UniProtKB:P61887	Glucose-1-phosphate thymidylyltransferase 2
tnpA	reverse	4.03	9.37e-05	31.8768	-4.03	-1.04318	9.77e-06	Chromosome	0.235897	-4.42219	MBDGNAAM_01259	3.1.-.-		ab initio prediction:Prodigal:002006; similar to AA sequence:UniProtKB:Q46731	Transposase for transposon Tn5
melA	forward	4.03	9.4e-05	2863.56	4.03	2.00479	9.82e-06	Chromosome	0.453466	4.42104	MBDGNAAM_04516	3.2.1.22	COG:COG1486	ab initio prediction:Prodigal:002006; similar to AA sequence:UniProtKB:P06720	Alpha-galactosidase
lolB	reverse	4.02	9.49e-05	188.371	4.02	0.935384	9.94e-06	Chromosome	0.211698	4.41848	MBDGNAAM_01504		COG:COG3017	ab initio prediction:Prodigal:002006; similar to AA sequence:UniProtKB:P61320	Outer-membrane lipoprotein LolB
proX	forward	4.02	9.51e-05	495.627	4.02	1.07131	9.98e-06	Chromosome	0.242506	4.41766	MBDGNAAM_02876		COG:COG2113	ab initio prediction:Prodigal:002006; similar to AA sequence:UniProtKB:P0AFM2	Glycine betaine/proline betaine-binding periplasmic protein
rpsQ	reverse	4.02	9.54e-05	4165.76	4.02	1.41984	1e-05	Chromosome	0.321491	4.41643	MBDGNAAM_03659		COG:COG0186	ab initio prediction:Prodigal:002006; similar to AA sequence:UniProtKB:P0AG63	30S ribosomal protein S17
papB_1	forward	4.01	9.7e-05	22.804	-4.01	-1.23304	1.02e-05	Chromosome	0.279449	-4.41241	MBDGNAAM_01239			ab initio prediction:Prodigal:002006; similar to AA sequence:UniProtKB:P04744	Major pilu subunit operon regulatory protein PapB
	forward	4	0.000100119	93.5491	-4	-1.2857	1.06e-05	Chromosome	0.291864	-4.40514	MBDGNAAM_01200			ab initio prediction:Prodigal:002006	hypothetical protein
	reverse	4	0.000101077	19.8751	-4	-1.20281	1.07e-05	Chromosome	0.273202	-4.40264	MBDGNAAM_03261			ab initio prediction:Prodigal:002006	hypothetical protein
yqfG	forward	3.99	0.00010243	41.442	3.99	1.61376	1.09e-05	Chromosome	0.366822	4.39931	MBDGNAAM_03114			ab initio prediction:Prodigal:002006; similar to AA sequence:UniProtKB:C1P614	putative protein YqfG
yegT	forward	3.99	0.000102753	54.1807	-3.99	-0.728821	1.09e-05	Chromosome	0.165709	-4.39819	MBDGNAAM_02373			ab initio prediction:Prodigal:002006; similar to AA sequence:UniProtKB:P76417	Putative nucleoside transporter YegT
pal_1	forward	3.99	0.000103046	1614.52	3.99	0.995029	1.1e-05	Chromosome	0.22629	4.39713	MBDGNAAM_00906		COG:COG2885	ab initio prediction:Prodigal:002006; similar to AA sequence:UniProtKB:P0A912	Peptidoglycan-associated lipoprotein
bioP	forward	3.99	0.000103404	70.7524	-3.99	-0.63079	1.1e-05	Chromosome	0.143494	-4.39594	MBDGNAAM_04180		COG:COG0697	ab initio prediction:Prodigal:002006; similar to AA sequence:UniProtKB:P0ADP5	Biotin transporter
wecC	forward	3.98	0.00010374	239.273	3.98	0.800023	1.11e-05	Chromosome	0.182038	4.39481	MBDGNAAM_04136	1.1.1.336	COG:COG0677	ab initio prediction:Prodigal:002006; similar to AA sequence:UniProtKB:P27829	UDP-N-acetyl-D-mannosamine dehydrogenase
kdgT	forward	3.98	0.000104548	100.319	-3.98	-1.09868	1.12e-05	Chromosome	0.250116	-4.39268	MBDGNAAM_04278			ab initio prediction:Prodigal:002006; similar to AA sequence:UniProtKB:P0A712	2-keto-3-deoxygluconate permease
rhaS_4	forward	3.98	0.000104835	80.6822	-3.98	-1.37392	1.12e-05	Chromosome	0.312848	-4.39165	MBDGNAAM_04274			ab initio prediction:Prodigal:002006; similar to AA sequence:UniProtKB:P09377	HTH-type transcriptional activator RhaS
	reverse	3.98	0.000105084	41.3066	3.98	0.717149	1.13e-05	Chromosome	0.163334	4.39071	MBDGNAAM_02120			ab initio prediction:Prodigal:002006	hypothetical protein
speB	reverse	3.98	0.000105481	241.77	3.98	0.754793	1.14e-05	Chromosome	0.171956	4.38945	MBDGNAAM_03163	3.5.3.11	COG:COG0010	ab initio prediction:Prodigal:002006; similar to AA sequence:UniProtKB:P60651	Agmatinase
	forward	3.98	0.000105695	127.828	3.98	0.806257	1.14e-05	Chromosome	0.183717	4.38858	MBDGNAAM_01316			ab initio prediction:Prodigal:002006; similar to AA sequence:UniProtKB:P29217	hypothetical protein
ompD_1	reverse	3.97	0.000106098	2024.23	3.97	1.27726	1.15e-05	Chromosome	0.291124	4.38732	MBDGNAAM_01413		COG:COG3203	ab initio prediction:Prodigal:002006; similar to AA sequence:UniProtKB:P37592	Outer membrane porin protein OmpD
yggP_1	reverse	3.97	0.000107766	42.0683	-3.97	-0.904673	1.17e-05	Chromosome	0.206402	-4.38306	MBDGNAAM_03157	1.1.1.17	COG:COG1063	ab initio prediction:Prodigal:002006; similar to AA sequence:UniProtKB:Q5E1G4	Mannitol-1-phosphate 5-dehydrogenase
yigL	forward	3.97	0.000107766	135.206	3.97	0.691699	1.17e-05	Chromosome	0.1578	4.38338	MBDGNAAM_04179	3.1.3.74	COG:COG0561	ab initio prediction:Prodigal:002006; similar to AA sequence:UniProtKB:P27848	Pyridoxal phosphate phosphatase YigL
suhB	forward	3.97	0.000108051	244.556	3.97	0.906751	1.18e-05	Chromosome	0.206924	4.38206	MBDGNAAM_02770	3.1.3.25	COG:COG0483	ab initio prediction:Prodigal:002006; similar to AA sequence:UniProtKB:P0ADG4	Inositol-1-monophosphatase
rcsF	reverse	3.97	0.000108114	91.5481	3.97	0.766406	1.18e-05	Chromosome	0.174919	4.3815	MBDGNAAM_00368			ab initio prediction:Prodigal:002006; similar to AA sequence:UniProtKB:P69411	Outer membrane lipoprotein RcsF
pic_1	reverse	3.96	0.000109577	17.1126	-3.96	-1.15844	1.2e-05	Chromosome	0.264596	-4.37815	MBDGNAAM_03210	3.4.21.-		ab initio prediction:Prodigal:002006; similar to AA sequence:UniProtKB:Q7BS42	Serine protease pic autotransporter
	forward	3.96	0.000110351	92.3014	3.96	0.786703	1.21e-05	Chromosome	0.179769	4.37619	MBDGNAAM_03296			ab initio prediction:Prodigal:002006	hypothetical protein
bioA	reverse	3.96	0.000110554	63.0027	-3.96	-0.86086	1.22e-05	Chromosome	0.196826	-4.37372	MBDGNAAM_00939	2.6.1.62	COG:COG0161	ab initio prediction:Prodigal:002006; similar to AA sequence:UniProtKB:P12995	Adenosylmethionine-8-amino-7-oxononanoate aminotransferase
aspC	reverse	3.96	0.000110554	1815.49	3.96	1.23647	1.21e-05	Chromosome	0.282618	4.37508	MBDGNAAM_01139	2.6.1.1	COG:COG1448	ab initio prediction:Prodigal:002006; similar to AA sequence:UniProtKB:P00509	Aspartate aminotransferase
fliK	forward	3.96	0.000110554	43.6382	-3.96	-0.877247	1.22e-05	Chromosome	0.200588	-4.37337	MBDGNAAM_02156		COG:COG3144	ab initio prediction:Prodigal:002006; similar to AA sequence:UniProtKB:P26416	Flagellar hook-length control protein
	forward	3.96	0.000110554	33.7441	-3.96	-1.06015	1.22e-05	Chromosome	0.242418	-4.37324	MBDGNAAM_03225			ab initio prediction:Prodigal:002006	hypothetical protein
rpe	reverse	3.96	0.000110554	300.974	3.96	0.764432	1.22e-05	Chromosome	0.174788	4.37349	MBDGNAAM_03729	5.1.3.1	COG:COG0036	ab initio prediction:Prodigal:002006; similar to AA sequence:UniProtKB:P0AG07	Ribulose-phosphate 3-epimerase
feoC	forward	3.96	0.000110554	63.8818	3.96	1.35772	1.22e-05	Chromosome	0.310372	4.3745	MBDGNAAM_03753			ab initio prediction:Prodigal:002006; similar to AA sequence:UniProtKB:P64638	putative [Fe-S]-dependent transcriptional repressor FeoC
rfbA	reverse	3.94	0.000114474	356.531	3.94	0.858738	1.27e-05	Chromosome	0.196723	4.36521	MBDGNAAM_02320	2.7.7.24	COG:COG1209	ab initio prediction:Prodigal:002006; similar to AA sequence:UniProtKB:P37744	Glucose-1-phosphate thymidylyltransferase 1
panC	reverse	3.94	0.000115256	274.492	3.94	0.58619	1.28e-05	Chromosome	0.134346	4.3633	MBDGNAAM_00305	6.3.2.1	COG:COG0414	ab initio prediction:Prodigal:002006; similar to AA sequence:UniProtKB:P31663	Pantothenate synthetase
nrdB	forward	3.94	0.000115803	514.306	3.94	1.01602	1.29e-05	Chromosome	0.232935	4.36184	MBDGNAAM_02510	1.17.4.1	COG:COG0208	ab initio prediction:Prodigal:002006; similar to AA sequence:UniProtKB:P69924	Ribonucleoside-diphosphate reductase 1 subunit beta
pdxH	reverse	3.93	0.000116236	120.535	3.93	0.606986	1.3e-05	Chromosome	0.139211	4.36018	MBDGNAAM_01864	1.4.3.5	COG:COG0259	ab initio prediction:Prodigal:002006; similar to AA sequence:UniProtKB:P0AFI7	Pyridoxine/pyridoxamine 5'-phosphate oxidase
purF	reverse	3.93	0.000116236	686.312	3.93	1.15671	1.3e-05	Chromosome	0.265284	4.36028	MBDGNAAM_02585	2.4.2.14	COG:COG0034	ab initio prediction:Prodigal:002006; similar to AA sequence:UniProtKB:P0AG16	Amidophosphoribosyltransferase
dauR	reverse	3.93	0.000117973	418.365	3.93	0.626997	1.32e-05	Chromosome	0.143922	4.35652	MBDGNAAM_03694		COG:COG2964	ab initio prediction:Prodigal:002006; similar to AA sequence:UniProtKB:Q9HXE2	Transcriptional regulator DauR
	reverse	3.92	0.000118946	49.8982	-3.92	-0.951142	1.33e-05	Chromosome	0.218438	-4.3543	MBDGNAAM_03351			ab initio prediction:Prodigal:002006	hypothetical protein
	reverse	3.92	0.000120818	59.2224	-3.92	-0.717633	1.36e-05	Chromosome	0.164958	-4.35041	MBDGNAAM_02502			ab initio prediction:Prodigal:002006	hypothetical protein
mltB	reverse	3.92	0.000120818	132.701	3.92	0.607273	1.36e-05	Chromosome	0.139602	4.35004	MBDGNAAM_02899	4.2.2.-	COG:COG2951	ab initio prediction:Prodigal:002006; similar to AA sequence:UniProtKB:P41052	Membrane-bound lytic murein transglycosylase B
manZ_1	forward	3.92	0.000120928	297.144	3.92	1.02374	1.36e-05	Chromosome	0.235374	4.34943	MBDGNAAM_02037		COG:COG3716	ab initio prediction:Prodigal:002006; similar to AA sequence:UniProtKB:P69805	PTS system mannose-specific EIID component
gyrB	reverse	3.92	0.000121329	1170.41	3.92	0.943509	1.37e-05	Chromosome	0.216984	4.34828	MBDGNAAM_04058	5.6.2.2	COG:COG0187	ab initio prediction:Prodigal:002006; similar to AA sequence:UniProtKB:P0AES6	DNA gyrase subunit B
amn	forward	3.91	0.000122369	544.223	3.91	0.752177	1.39e-05	Chromosome	0.173074	4.346	MBDGNAAM_02230	3.2.2.4	COG:COG0775	ab initio prediction:Prodigal:002006; similar to AA sequence:UniProtKB:P0AE12	AMP nucleosidase
ppsA	reverse	3.9	0.000124813	4836.74	3.9	1.10605	1.42e-05	Chromosome	0.254778	4.34124	MBDGNAAM_01929	2.7.9.2	COG:COG0574	ab initio prediction:Prodigal:002006; similar to AA sequence:UniProtKB:P23538	Phosphoenolpyruvate synthase
	reverse	3.9	0.000125841	47.1956	-3.9	-0.936453	1.43e-05	Chromosome	0.215821	-4.33902	MBDGNAAM_03226			ab initio prediction:Prodigal:002006	hypothetical protein
	forward	3.89	0.000127606	24.2431	-3.89	-1.04031	1.45e-05	Chromosome	0.23995	-4.33555	MBDGNAAM_02157			ab initio prediction:Prodigal:002006	hypothetical protein
fdoI	reverse	3.88	0.000131644	1122.17	3.88	1.1118	1.5e-05	Chromosome	0.25687	4.32828	MBDGNAAM_04263		COG:COG2864	ab initio prediction:Prodigal:002006; similar to AA sequence:UniProtKB:P0AEL0	Formate dehydrogenase, cytochrome b556(fdo) subunit
hldD	forward	3.87	0.000135284	552.825	3.87	0.606082	1.55e-05	Chromosome	0.140237	4.32185	MBDGNAAM_03975	5.1.3.20	COG:COG0451	ab initio prediction:Prodigal:002006; similar to AA sequence:UniProtKB:P67910	ADP-L-glycero-D-manno-heptose-6-epimerase
mipA_1	reverse	3.87	0.000136188	370.11	3.87	1.09077	1.56e-05	Chromosome	0.252494	4.31997	MBDGNAAM_02006		COG:COG3713	ab initio prediction:Prodigal:002006; similar to AA sequence:UniProtKB:P0A908	MltA-interacting protein
aspA	reverse	3.86	0.00013908	12542	3.86	1.22321	1.6e-05	Chromosome	0.283484	4.31492	MBDGNAAM_04615	4.3.1.1	COG:COG1027	ab initio prediction:Prodigal:002006; similar to AA sequence:UniProtKB:P0AC38	Aspartate ammonia-lyase
pyrG	reverse	3.85	0.000140442	992.965	3.85	0.69187	1.62e-05	Chromosome	0.160439	4.31235	MBDGNAAM_02980	6.3.4.2	COG:COG0504	ab initio prediction:Prodigal:002006; similar to AA sequence:UniProtKB:P0A7E5	CTP synthase
csgE	reverse	3.85	0.000141159	42.9761	-3.85	-0.842198	1.63e-05	Chromosome	0.195369	-4.31081	MBDGNAAM_01289			ab initio prediction:Prodigal:002006; similar to AA sequence:UniProtKB:P0AE95	Curli production assembly/transport component CsgE
	forward	3.85	0.000141267	293.858	3.85	0.926849	1.63e-05	Chromosome	0.215035	4.31023	MBDGNAAM_04589			ab initio prediction:Prodigal:002006	hypothetical protein
rpmA	reverse	3.85	0.000142274	929.525	3.85	0.91349	1.65e-05	Chromosome	0.212033	4.30825	MBDGNAAM_03536		COG:COG0211	ab initio prediction:Prodigal:002006; similar to AA sequence:UniProtKB:P0A7L8	50S ribosomal protein L27
	forward	3.84	0.000143121	82.6916	-3.84	-0.82222	1.66e-05	Chromosome	0.190924	-4.30653	MBDGNAAM_02397			ab initio prediction:Prodigal:002006	hypothetical protein
bioF_1	forward	3.84	0.000143435	55.9535	-3.84	-0.957527	1.67e-05	Chromosome	0.222431	-4.30482	MBDGNAAM_00941	2.3.1.47	COG:COG0156	ab initio prediction:Prodigal:002006; similar to AA sequence:UniProtKB:P12998	8-amino-7-oxononanoate synthase
	forward	3.84	0.000143435	117.788	-3.84	-0.774213	1.67e-05	Chromosome	0.179827	-4.30531	MBDGNAAM_01441			ab initio prediction:Prodigal:002006	hypothetical protein
fdtA	reverse	3.84	0.000143435	217.366	3.84	0.954763	1.67e-05	Chromosome	0.22178	4.305	MBDGNAAM_02319	5.3.2.3		ab initio prediction:Prodigal:002006; similar to AA sequence:UniProtKB:Q6T1W8	TDP-4-oxo-6-deoxy-alpha-D-glucose-3, 4-oxoisomerase
	forward	3.84	0.000144087	76.5017	-3.84	-1.01377	1.68e-05	Chromosome	0.235573	-4.30341	MBDGNAAM_01023			ab initio prediction:Prodigal:002006	hypothetical protein
ssuE	reverse	3.84	0.000144276	74.0691	-3.84	-1.47779	1.69e-05	Chromosome	0.343455	-4.30271	MBDGNAAM_01148	1.5.1.38	COG:COG0431	ab initio prediction:Prodigal:002006; similar to AA sequence:UniProtKB:P80644	FMN reductase (NADPH)
pykF	forward	3.84	0.000144873	1545.12	3.84	0.862508	1.7e-05	Chromosome	0.200518	4.30139	MBDGNAAM_01902	2.7.1.40	COG:COG0469	ab initio prediction:Prodigal:002006; similar to AA sequence:UniProtKB:P0AD61	Pyruvate kinase I
yjiA	reverse	3.83	0.000146484	189.739	3.83	0.535328	1.72e-05	Chromosome	0.124537	4.29854	MBDGNAAM_00114	3.6.-.-	COG:COG0523	ab initio prediction:Prodigal:002006; similar to AA sequence:UniProtKB:P24203	P-loop guanosine triphosphatase YjiA
nupC	forward	3.83	0.000148088	361.126	3.83	0.856208	1.74e-05	Chromosome	0.199317	4.29572	MBDGNAAM_02648		COG:COG1972	ab initio prediction:Prodigal:002006; similar to AA sequence:UniProtKB:P0AFF2	Nucleoside permease NupC
napC	reverse	3.82	0.000149942	71.9949	3.82	0.92975	1.77e-05	Chromosome	0.216596	4.29255	MBDGNAAM_02477		COG:COG3005	ab initio prediction:Prodigal:002006; similar to AA sequence:UniProtKB:P0ABL5	Cytochrome c-type protein NapC
mexB	forward	3.81	0.000154423	102.545	-3.81	-0.748295	1.82e-05	Chromosome	0.174606	-4.28561	MBDGNAAM_01591		COG:COG0841	ab initio prediction:Prodigal:002006; similar to AA sequence:UniProtKB:P52002	Multidrug resistance protein MexB
dnaN	reverse	3.81	0.000155801	339.47	3.81	0.757701	1.84e-05	Chromosome	0.176899	4.28323	MBDGNAAM_04060		COG:COG0592	ab initio prediction:Prodigal:002006; similar to AA sequence:UniProtKB:P0A988	Beta sliding clamp
aroC	reverse	3.81	0.000156313	261.306	3.81	0.693791	1.85e-05	Chromosome	0.162021	4.2821	MBDGNAAM_02602	4.2.3.5	COG:COG0082	ab initio prediction:Prodigal:002006; similar to AA sequence:UniProtKB:P12008	Chorismate synthase
atpG	reverse	3.8	0.000157642	1324.5	3.8	1.35166	1.87e-05	Chromosome	0.315822	4.27981	MBDGNAAM_04090		COG:COG0224	ab initio prediction:Prodigal:002006; similar to AA sequence:UniProtKB:P0ABA6	ATP synthase gamma chain
dcuR	reverse	3.8	0.000159235	106.551	3.8	0.548348	1.89e-05	Chromosome	0.128203	4.27717	MBDGNAAM_04520		COG:COG4565	ab initio prediction:Prodigal:002006; similar to AA sequence:UniProtKB:P0AD01	Transcriptional regulatory protein DcuR
ispD	reverse	3.8	0.000159944	116.967	3.8	0.628293	1.9e-05	Chromosome	0.146942	4.27578	MBDGNAAM_02948	2.7.7.60	COG:COG1211	ab initio prediction:Prodigal:002006; similar to AA sequence:UniProtKB:Q46893	2-C-methyl-D-erythritol 4-phosphate cytidylyltransferase
rihC	forward	3.79	0.000160894	120.464	3.79	0.711086	1.92e-05	Chromosome	0.166372	4.27406	MBDGNAAM_00199	3.2.-.-	COG:COG1957	ab initio prediction:Prodigal:002006; similar to AA sequence:UniProtKB:P22564	Non-specific ribonucleoside hydrolase RihC
csgD	reverse	3.79	0.00016228	102.896	-3.79	-0.950349	1.94e-05	Chromosome	0.222473	-4.27175	MBDGNAAM_01290		COG:COG2771	ab initio prediction:Prodigal:002006; similar to AA sequence:UniProtKB:P52106	CsgBAC operon transcriptional regulatory protein
galP	forward	3.79	0.000163639	349.484	3.79	1.00303	1.96e-05	Chromosome	0.234929	4.26949	MBDGNAAM_03168			ab initio prediction:Prodigal:002006; similar to AA sequence:UniProtKB:P0AEP1	Galactose-proton symporter
	reverse	3.78	0.00016718	103.88	3.78	1.46145	2.01e-05	Chromosome	0.342717	4.26432	MBDGNAAM_03298			ab initio prediction:Prodigal:002006	hypothetical protein
melR_2	reverse	3.77	0.00016846	354.678	3.77	1.18033	2.02e-05	Chromosome	0.276929	4.26221	MBDGNAAM_04515			ab initio prediction:Prodigal:002006; similar to AA sequence:UniProtKB:P0ACH8	Melibiose operon regulatory protein
alaS	reverse	3.77	0.000169419	1545.59	3.77	0.900601	2.04e-05	Chromosome	0.211382	4.26055	MBDGNAAM_02895	6.1.1.7	COG:COG0013	ab initio prediction:Prodigal:002006; similar to AA sequence:UniProtKB:P00957	Alanine--tRNA ligase
flgH_2	forward	3.77	0.000169602	25.8102	-3.77	-1.01634	2.05e-05	Chromosome	0.238582	-4.25991	MBDGNAAM_01328			ab initio prediction:Prodigal:002006; protein motif:HAMAP:MF_00415	Flagellar L-ring protein
purM	forward	3.77	0.000171431	565.508	3.77	1.20428	2.07e-05	Chromosome	0.282886	4.25711	MBDGNAAM_02732	6.3.3.1	COG:COG0150	ab initio prediction:Prodigal:002006; similar to AA sequence:UniProtKB:P08178	Phosphoribosylformylglycinamidine cyclo-ligase
rpsB	forward	3.76	0.000171956	3211.83	3.76	1.10853	2.08e-05	Chromosome	0.26046	4.25603	MBDGNAAM_00339		COG:COG0052	ab initio prediction:Prodigal:002006; similar to AA sequence:UniProtKB:P0A7V0	30S ribosomal protein S2
yebV	forward	3.76	0.000173267	3064.34	-3.76	-1.24241	2.1e-05	Chromosome	0.292062	-4.25394	MBDGNAAM_02053			ab initio prediction:Prodigal:002006; similar to AA sequence:UniProtKB:P64503	putative protein YebV
nemA	forward	3.76	0.000173387	254.933	3.76	0.706771	2.11e-05	Chromosome	0.166167	4.25339	MBDGNAAM_01876	1.3.1.-	COG:COG1902	ab initio prediction:Prodigal:002006; similar to AA sequence:UniProtKB:P77258	N-ethylmaleimide reductase
ppnN	forward	3.75	0.000177012	2273.46	3.75	1.17288	2.15e-05	Chromosome	0.276079	4.24836	MBDGNAAM_02995	3.2.2.-	COG:COG1611	ab initio prediction:Prodigal:002006; similar to AA sequence:UniProtKB:P0ADR8	Pyrimidine/purine nucleotide 5'-monophosphate nucleosidase
dhaK_2	reverse	3.75	0.000179313	144.624	3.75	0.655624	2.19e-05	Chromosome	0.154444	4.24507	MBDGNAAM_01496	2.7.1.121	COG:COG2376	ab initio prediction:Prodigal:002006; similar to AA sequence:UniProtKB:P76015	PEP-dependent dihydroxyacetone kinase, dihydroxyacetone-binding subunit DhaK
COQ5_1	reverse	3.74	0.000180227	26.9692	-3.74	-0.99536	2.2e-05	Chromosome	0.234559	-4.24354	MBDGNAAM_01489	2.1.1.163		ab initio prediction:Prodigal:002006; protein motif:HAMAP:MF_01813	2-methoxy-6-polyprenyl-1,4-benzoquinol methylase, mitochondrial
dapF	forward	3.74	0.000180748	133.736	3.74	0.532873	2.21e-05	Chromosome	0.125604	4.2425	MBDGNAAM_04162	5.1.1.7	COG:COG0253	ab initio prediction:Prodigal:002006; similar to AA sequence:UniProtKB:P0A6K1	Diaminopimelate epimerase
asnB	reverse	3.74	0.000181926	434.51	3.74	0.989539	2.24e-05	Chromosome	0.233411	4.23947	MBDGNAAM_00844	6.3.5.4	COG:COG0367	ab initio prediction:Prodigal:002006; similar to AA sequence:UniProtKB:P22106	Asparagine synthetase B [glutamine-hydrolyzing]
wrbA	reverse	3.74	0.000181926	2393.62	3.74	1.04567	2.24e-05	Chromosome	0.246626	4.2399	MBDGNAAM_01199	1.6.5.2	COG:COG0655	ab initio prediction:Prodigal:002006; similar to AA sequence:UniProtKB:P0A8G6	NAD(P)H dehydrogenase (quinone)
prs_1	reverse	3.74	0.000181926	2168.64	3.74	1.14065	2.24e-05	Chromosome	0.269025	4.23996	MBDGNAAM_01502	2.7.6.1	COG:COG0462	ab initio prediction:Prodigal:002006; similar to AA sequence:UniProtKB:P0A717	Ribose-phosphate pyrophosphokinase
trmD	reverse	3.74	0.000181926	4293.67	3.74	1.32423	2.24e-05	Chromosome	0.312346	4.23962	MBDGNAAM_02840	2.1.1.228	COG:COG0336	ab initio prediction:Prodigal:002006; similar to AA sequence:UniProtKB:P0A873	tRNA (guanine-N(1)-)-methyltransferase
	reverse	3.74	0.000183854	56.0779	-3.74	-0.938695	2.27e-05	Chromosome	0.221575	-4.23647	MBDGNAAM_01029			ab initio prediction:Prodigal:002006	hypothetical protein
mdtF	forward	3.74	0.000183854	189.186	-3.74	-0.830657	2.27e-05	Chromosome	0.19608	-4.23632	MBDGNAAM_03871		COG:COG0841	ab initio prediction:Prodigal:002006; similar to AA sequence:UniProtKB:P37637	Multidrug resistance protein MdtF
arnC_1	reverse	3.73	0.000185727	44.4597	-3.73	-0.9699	2.3e-05	Chromosome	0.229093	-4.23366	MBDGNAAM_00583	2.4.2.53		ab initio prediction:Prodigal:002006; protein motif:HAMAP:MF_01164	Undecaprenyl-phosphate 4-deoxy-4-formamido-L-arabinose transferase
gntR_2	reverse	3.73	0.000186505	193.761	3.73	0.382119	2.31e-05	Chromosome	0.0902857	4.23233	MBDGNAAM_03788			ab initio prediction:Prodigal:002006; similar to AA sequence:UniProtKB:P0ACP5	HTH-type transcriptional regulator GntR
fliF_2	forward	3.73	0.000188333	48.3203	-3.73	-1.05288	2.34e-05	Chromosome	0.248946	-4.22936	MBDGNAAM_02151		COG:COG1766	ab initio prediction:Prodigal:002006; similar to AA sequence:UniProtKB:P25798	Flagellar M-ring protein
rplQ	reverse	3.73	0.000188333	1392.67	3.73	1.30104	2.34e-05	Chromosome	0.307594	4.22974	MBDGNAAM_03642		COG:COG0203	ab initio prediction:Prodigal:002006; similar to AA sequence:UniProtKB:P0AG44	50S ribosomal protein L17
nusA	reverse	3.72	0.000189335	1119.71	3.72	0.850603	2.36e-05	Chromosome	0.201194	4.22778	MBDGNAAM_03520		COG:COG0195	ab initio prediction:Prodigal:002006; similar to AA sequence:UniProtKB:P0AFF6	Transcription termination/antitermination protein NusA
	reverse	3.72	0.000190623	149.764	-3.72	-0.834583	2.38e-05	Chromosome	0.197494	-4.22587	MBDGNAAM_02780			ab initio prediction:Prodigal:002006	hypothetical protein
hybO	reverse	3.71	0.000193789	292.091	3.71	1.24305	2.42e-05	Chromosome	0.294438	4.22177	MBDGNAAM_03349	1.12.99.6	COG:COG1740	ab initio prediction:Prodigal:002006; similar to AA sequence:UniProtKB:P69741	Hydrogenase-2 small chain
glgC	reverse	3.71	0.000194617	1152.63	3.71	1.01047	2.44e-05	Chromosome	0.239424	4.22042	MBDGNAAM_03781	2.7.7.27	COG:COG0448	ab initio prediction:Prodigal:002006; similar to AA sequence:UniProtKB:P0A6V1	Glucose-1-phosphate adenylyltransferase
eptC	reverse	3.71	0.000195396	402.665	3.71	0.83263	2.45e-05	Chromosome	0.197346	4.21914	MBDGNAAM_04328	2.7.-.-	COG:COG2194	ab initio prediction:Prodigal:002006; similar to AA sequence:UniProtKB:P0CB40	Phosphoethanolamine transferase EptC
	forward	3.71	0.000196672	299.153	3.71	1.31026	2.47e-05	Chromosome	0.310687	4.21728	MBDGNAAM_01130			ab initio prediction:Prodigal:002006	hypothetical protein
mlaD	reverse	3.7	0.000197384	229.405	3.7	0.628169	2.49e-05	Chromosome	0.148993	4.21609	MBDGNAAM_03544		COG:COG1463	ab initio prediction:Prodigal:002006; similar to AA sequence:UniProtKB:P64604	Intermembrane phospholipid transport system binding protein MlaD
lldR_1	forward	3.7	0.000199689	233.701	3.7	0.535797	2.52e-05	Chromosome	0.127175	4.21308	MBDGNAAM_03455		COG:COG2186	ab initio prediction:Prodigal:002006; similar to AA sequence:UniProtKB:P0ACL7	Putative L-lactate dehydrogenase operon regulatory protein
sdiA	reverse	3.7	0.000200236	64.9382	-3.7	-0.691533	2.53e-05	Chromosome	0.164178	-4.21208	MBDGNAAM_02130		COG:COG2771	ab initio prediction:Prodigal:002006; similar to AA sequence:UniProtKB:P07026	Regulatory protein SdiA
	forward	3.69	0.000202867	316.961	-3.69	-0.768187	2.57e-05	Chromosome	0.182521	-4.20875	MBDGNAAM_01669			ab initio prediction:Prodigal:002006	hypothetical protein
entH	forward	3.69	0.000203954	44.0706	3.69	1.0941	2.59e-05	Chromosome	0.260057	4.20716	MBDGNAAM_00778	3.1.2.-	COG:COG2050	ab initio prediction:Prodigal:002006; similar to AA sequence:UniProtKB:P0A8Y8	Proofreading thioesterase EntH
	reverse	3.68	0.000208525	57.4375	-3.68	-0.923773	2.65e-05	Chromosome	0.219854	-4.20176	MBDGNAAM_03335			ab initio prediction:Prodigal:002006	hypothetical protein
glk	reverse	3.68	0.000209767	190.836	3.68	0.351595	2.67e-05	Chromosome	0.0837122	4.20004	MBDGNAAM_02644	2.7.1.2	COG:COG0837	ab initio prediction:Prodigal:002006; similar to AA sequence:UniProtKB:P0A6V8	Glucokinase
	forward	3.67	0.000211758	159.559	-3.67	-0.710197	2.7e-05	Chromosome	0.169195	-4.19752	MBDGNAAM_02391			ab initio prediction:Prodigal:002006	hypothetical protein
uxaC	reverse	3.67	0.000211898	199.942	3.67	1.11886	2.7e-05	Chromosome	0.266586	4.19699	MBDGNAAM_03453	5.3.1.12	COG:COG1904	ab initio prediction:Prodigal:002006; similar to AA sequence:UniProtKB:P0A8G3	Uronate isomerase
yebC	reverse	3.67	0.000213402	261.615	3.67	0.873686	2.73e-05	Chromosome	0.208268	4.195	MBDGNAAM_02082		COG:COG0217	ab initio prediction:Prodigal:002006; similar to AA sequence:UniProtKB:P0A8A0	putative transcriptional regulatory protein YebC
argG	forward	3.67	0.000215665	1529.35	3.67	0.903572	2.77e-05	Chromosome	0.215554	4.19186	MBDGNAAM_03523	6.3.4.5	COG:COG0137	ab initio prediction:Prodigal:002006; similar to AA sequence:UniProtKB:P0A6E4	Argininosuccinate synthase
bcsG	forward	3.67	0.000215665	321.937	3.67	0.743548	2.76e-05	Chromosome	0.177365	4.19219	MBDGNAAM_03896			ab initio prediction:Prodigal:002006; similar to AA sequence:UniProtKB:Q7CPI7	Cellulose biosynthesis protein BcsG
ybiI_2	forward	3.66	0.000217176	6.76825	-3.66	-1.36553	2.79e-05	Chromosome	0.325909	-4.18989	MBDGNAAM_01021		COG:COG1734	ab initio prediction:Prodigal:002006; similar to AA sequence:UniProtKB:P41039	putative protein YbiI
yjhB	forward	3.66	0.000220077	126.385	-3.66	-0.886323	2.83e-05	Chromosome	0.21171	-4.1865	MBDGNAAM_03232			ab initio prediction:Prodigal:002006; similar to AA sequence:UniProtKB:P39352	Putative metabolite transport protein YjhB
speA	reverse	3.65	0.000222743	871.68	3.65	0.813755	2.87e-05	Chromosome	0.194521	4.18339	MBDGNAAM_03165	4.1.1.19	COG:COG1166	ab initio prediction:Prodigal:002006; similar to AA sequence:UniProtKB:P21170	Biosynthetic arginine decarboxylase
sotB	forward	3.65	0.000223237	79.503	-3.65	-0.820926	2.88e-05	Chromosome	0.196276	-4.18251	MBDGNAAM_01783		COG:COG2814	ab initio prediction:Prodigal:002006; similar to AA sequence:UniProtKB:P31122	Sugar efflux transporter
	forward	3.65	0.000226334	204.33	-3.65	-0.872092	2.93e-05	Chromosome	0.208684	-4.179	MBDGNAAM_01629			ab initio prediction:Prodigal:002006	hypothetical protein
cueO	forward	3.64	0.000227242	266.835	3.64	0.642931	2.94e-05	Chromosome	0.153896	4.17771	MBDGNAAM_00295		COG:COG2132	ab initio prediction:Prodigal:002006; similar to AA sequence:UniProtKB:P36649	Blue copper oxidase CueO
	forward	3.64	0.000230828	69.1785	-3.64	-0.549642	3e-05	Chromosome	0.13169	-4.17377	MBDGNAAM_01127			ab initio prediction:Prodigal:002006	hypothetical protein
gadC	reverse	3.63	0.000235201	916.034	-3.63	-1.81214	3.06e-05	Chromosome	0.434658	-4.16912	MBDGNAAM_01723		COG:COG0531	ab initio prediction:Prodigal:002006; similar to AA sequence:UniProtKB:P63235	putative glutamate/gamma-aminobutyrate antiporter
	forward	3.63	0.000235573	37.3552	-3.63	-1.14496	3.07e-05	Chromosome	0.274677	-4.16839	MBDGNAAM_03218		COG:COG0614	ab initio prediction:Prodigal:002006; similar to AA sequence:UniProtKB:P44206	hypothetical protein
	forward	3.62	0.000237352	60.4083	-3.62	-0.616536	3.1e-05	Chromosome	0.147984	-4.16624	MBDGNAAM_02884			ab initio prediction:Prodigal:002006	hypothetical protein
kefC_2	reverse	3.62	0.000237352	139.411	-3.62	-0.465275	3.1e-05	Chromosome	0.111686	-4.16592	MBDGNAAM_03699		COG:COG0475	ab initio prediction:Prodigal:002006; similar to AA sequence:UniProtKB:P03819	Glutathione-regulated potassium-efflux system protein KefC
ycgR	reverse	3.62	0.000238282	33.4828	-3.62	-0.695657	3.12e-05	Chromosome	0.167038	-4.16466	MBDGNAAM_01485		COG:COG5581	ab initio prediction:Prodigal:002006; similar to AA sequence:UniProtKB:P76010	Flagellar brake protein YcgR
rhaT	reverse	3.62	0.00023908	92.5696	-3.62	-1.12356	3.13e-05	Chromosome	0.269857	-4.16352	MBDGNAAM_04276		COG:COG0697	ab initio prediction:Prodigal:002006; similar to AA sequence:UniProtKB:P27125	L-rhamnose-proton symporter
sdaB	forward	3.62	0.000240095	163.726	3.62	0.926886	3.15e-05	Chromosome	0.222692	4.16218	MBDGNAAM_02997	4.3.1.17	COG:COG1760	ab initio prediction:Prodigal:002006; similar to AA sequence:UniProtKB:P30744	L-serine dehydratase 2
malQ	reverse	3.62	0.000240704	326.325	3.62	0.984985	3.17e-05	Chromosome	0.236705	4.16123	MBDGNAAM_03759	2.4.1.25	COG:COG1640	ab initio prediction:Prodigal:002006; similar to AA sequence:UniProtKB:P15977	4-alpha-glucanotransferase
rutA	reverse	3.61	0.000243578	40.4273	-3.61	-0.860353	3.21e-05	Chromosome	0.206926	-4.15778	MBDGNAAM_01207	1.14.99.46	COG:COG2141	ab initio prediction:Prodigal:002006; similar to AA sequence:UniProtKB:P75898	Pyrimidine monooxygenase RutA
	forward	3.61	0.000243578	12.6045	-3.61	-1.14638	3.21e-05	Chromosome	0.275695	-4.15813	MBDGNAAM_03618			ab initio prediction:Prodigal:002006	hypothetical protein
tusD	reverse	3.61	0.000243633	72.7725	3.61	0.548154	3.22e-05	Chromosome	0.131852	4.15735	MBDGNAAM_03693	2.8.1.-	COG:COG1553	ab initio prediction:Prodigal:002006; similar to AA sequence:UniProtKB:P45532	Sulfurtransferase TusD
norG	reverse	3.61	0.000243774	88.121	-3.61	-0.604031	3.23e-05	Chromosome	0.14531	-4.15685	MBDGNAAM_00105		COG:COG1167	ab initio prediction:Prodigal:002006; similar to AA sequence:UniProtKB:Q2G1P1	HTH-type transcriptional regulator NorG
iolG	forward	3.6	0.000249915	26.3465	-3.6	-1.05564	3.32e-05	Chromosome	0.254342	-4.15047	MBDGNAAM_01612	1.1.1.18	COG:COG0673	ab initio prediction:Prodigal:002006; similar to AA sequence:UniProtKB:Q9WYP5	Myo-inositol 2-dehydrogenase
dadA_2	forward	3.6	0.000249915	40.3391	-3.6	-0.836713	3.32e-05	Chromosome	0.201615	-4.15005	MBDGNAAM_01926	1.4.99.-		ab initio prediction:Prodigal:002006; protein motif:HAMAP:MF_01202	D-amino acid dehydrogenase
fdtB	reverse	3.6	0.000249915	1473.89	3.6	0.822238	3.32e-05	Chromosome	0.19811	4.15041	MBDGNAAM_02317	2.6.1.90		ab initio prediction:Prodigal:002006; similar to AA sequence:UniProtKB:Q6T1W6	dTDP-3-amino-3,6-dideoxy-alpha-D-galactopyranosetransaminase
yfiF	reverse	3.6	0.000251276	205.03	3.6	0.72358	3.35e-05	Chromosome	0.174422	4.14844	MBDGNAAM_02812	2.1.1.-	COG:COG0566	ab initio prediction:Prodigal:002006; similar to AA sequence:UniProtKB:P0AGJ5	putative tRNA/rRNA methyltransferase YfiF
glnL	reverse	3.6	0.000252782	140.522	3.6	0.578193	3.37e-05	Chromosome	0.139434	4.1467	MBDGNAAM_04241	2.7.13.3	COG:COG3852	ab initio prediction:Prodigal:002006; similar to AA sequence:UniProtKB:P0AFB5	Sensory histidine kinase/phosphatase NtrB
secG	reverse	3.6	0.000253055	269.471	3.6	0.611639	3.38e-05	Chromosome	0.147522	4.14609	MBDGNAAM_03526		COG:COG1314	ab initio prediction:Prodigal:002006; similar to AA sequence:UniProtKB:P0AG99	Protein-export membrane protein SecG
purL	reverse	3.59	0.000258664	1110.17	3.59	1.08728	3.46e-05	Chromosome	0.262583	4.1407	MBDGNAAM_02788	6.3.5.3	COG:COG0046	ab initio prediction:Prodigal:002006; similar to AA sequence:UniProtKB:P15254	Phosphoribosylformylglycinamidine synthase
gadA	reverse	3.58	0.000263682	186.107	-3.58	-1.43967	3.54e-05	Chromosome	0.348089	-4.13592	MBDGNAAM_03875	4.1.1.15	COG:COG0076	ab initio prediction:Prodigal:002006; similar to AA sequence:UniProtKB:P69908	Glutamate decarboxylase alpha
ychF	reverse	3.58	0.00026603	375.841	3.58	0.747762	3.57e-05	Chromosome	0.180902	4.13352	MBDGNAAM_01498		COG:COG0012	ab initio prediction:Prodigal:002006; similar to AA sequence:UniProtKB:P0ABU2	Ribosome-binding ATPase YchF
	reverse	3.57	0.000266588	35.069	-3.57	-0.861324	3.59e-05	Chromosome	0.208418	-4.13267	MBDGNAAM_03235		COG:COG3385	ab initio prediction:Prodigal:002006; similar to AA sequence:ISfinder:ISSfl1	IS4 family transposase ISSfl1
ynfD	forward	3.57	0.000269754	211.666	3.57	0.839915	3.63e-05	Chromosome	0.203389	4.12959	MBDGNAAM_01810			ab initio prediction:Prodigal:002006; similar to AA sequence:UniProtKB:P76172	putative protein YnfD
dcp	reverse	3.57	0.000272236	332.865	3.57	0.556074	3.67e-05	Chromosome	0.134736	4.12712	MBDGNAAM_01798	3.4.15.5	COG:COG0339	ab initio prediction:Prodigal:002006; similar to AA sequence:UniProtKB:P24171	Dipeptidyl carboxypeptidase
	forward	3.56	0.0002773	175.489	3.56	0.596217	3.75e-05	Chromosome	0.144625	4.12251	MBDGNAAM_04255			ab initio prediction:Prodigal:002006	hypothetical protein
hemL	reverse	3.56	0.000277411	270.969	3.56	0.719906	3.76e-05	Chromosome	0.174647	4.12206	MBDGNAAM_00326	5.4.3.8	COG:COG0001	ab initio prediction:Prodigal:002006; similar to AA sequence:UniProtKB:P23893	Glutamate-1-semialdehyde 2,1-aminomutase
acrB_1	reverse	3.56	0.00027742	2372.82	3.56	0.849382	3.77e-05	Chromosome	0.206101	4.12119	MBDGNAAM_00676		COG:COG0841	ab initio prediction:Prodigal:002006; similar to AA sequence:UniProtKB:P31224	Multidrug efflux pump subunit AcrB
rimM	reverse	3.56	0.00027742	3272.94	3.56	1.28581	3.77e-05	Chromosome	0.312018	4.12096	MBDGNAAM_02841		COG:COG0806	ab initio prediction:Prodigal:002006; similar to AA sequence:UniProtKB:P0A7X6	Ribosome maturation factor RimM
	forward	3.56	0.00027742	524.748	3.56	0.804667	3.76e-05	Chromosome	0.195238	4.12146	MBDGNAAM_04253			ab initio prediction:Prodigal:002006; similar to AA sequence:UniProtKB:P0A8K8	hypothetical protein
lon_1	forward	3.56	0.000278161	926.674	3.56	0.79881	3.79e-05	Chromosome	0.193887	4.11998	MBDGNAAM_00654	3.4.21.53	COG:COG0466	ab initio prediction:Prodigal:002006; similar to AA sequence:UniProtKB:P0A9M0	Lon protease
	reverse	3.55	0.000280177	51.393	-3.55	-1.06844	3.83e-05	Chromosome	0.25947	-4.11778	MBDGNAAM_03306			ab initio prediction:Prodigal:002006	hypothetical protein
bcsE	forward	3.55	0.000280177	613.28	3.55	0.699111	3.83e-05	Chromosome	0.169786	4.11759	MBDGNAAM_03894			ab initio prediction:Prodigal:002006; similar to AA sequence:UniProtKB:P37657	Cyclic di-GMP binding protein BcsE
rpsM	reverse	3.55	0.000280434	4142.1	3.55	1.0742	3.84e-05	Chromosome	0.260916	4.11702	MBDGNAAM_03646		COG:COG0099	ab initio prediction:Prodigal:002006; similar to AA sequence:UniProtKB:P0A7S9	30S ribosomal protein S13
aroK	reverse	3.55	0.000282131	337.747	3.55	0.580324	3.87e-05	Chromosome	0.141017	4.11527	MBDGNAAM_03733	2.7.1.71	COG:COG0703	ab initio prediction:Prodigal:002006; similar to AA sequence:UniProtKB:P0A6D7	Shikimate kinase 1
ybhR	reverse	3.55	0.000282138	501.117	3.55	0.644678	3.87e-05	Chromosome	0.156672	4.11482	MBDGNAAM_00957		COG:COG0842	ab initio prediction:Prodigal:002006; similar to AA sequence:UniProtKB:P0AFP9	putative multidrug ABC transporter permease YbhR
garL	reverse	3.55	0.000282138	87.6585	3.55	1.32136	3.88e-05	Chromosome	0.321143	4.11454	MBDGNAAM_03479	4.1.2.20	COG:COG3836	ab initio prediction:Prodigal:002006; similar to AA sequence:UniProtKB:P23522	5-keto-4-deoxy-D-glucarate aldolase
deoB_1	forward	3.55	0.000283144	1953.93	3.55	0.997656	3.9e-05	Chromosome	0.24254	4.11336	MBDGNAAM_00152	5.4.2.7	COG:COG1015	ab initio prediction:Prodigal:002006; similar to AA sequence:UniProtKB:P0A6K6	Phosphopentomutase
apt	forward	3.54	0.000289734	217.067	3.54	0.875592	4e-05	Chromosome	0.213159	4.10769	MBDGNAAM_00683	2.4.2.7	COG:COG0503	ab initio prediction:Prodigal:002006; similar to AA sequence:UniProtKB:P69503	Adenine phosphoribosyltransferase
ridA	reverse	3.53	0.00029601	703.578	3.53	1.03343	4.09e-05	Chromosome	0.251911	4.10238	MBDGNAAM_04722	3.5.99.10	COG:COG0251	ab initio prediction:Prodigal:002006; similar to AA sequence:UniProtKB:P0AF93	2-iminobutanoate/2-iminopropanoate deaminase
nhaK_2	forward	3.52	0.000298919	232.471	3.52	0.576359	4.14e-05	Chromosome	0.140584	4.09976	MBDGNAAM_04452		COG:COG0025	ab initio prediction:Prodigal:002006; similar to AA sequence:UniProtKB:O32212	Sodium, potassium, lithium and rubidium/H(+) antiporter
	reverse	3.52	0.000303399	34.4625	-3.52	-0.945307	4.21e-05	Chromosome	0.2308	-4.09579	MBDGNAAM_00852			ab initio prediction:Prodigal:002006	hypothetical protein
umuC	forward	3.52	0.000303399	60.9663	-3.52	-0.753621	4.21e-05	Chromosome	0.184008	-4.0956	MBDGNAAM_01475		COG:COG0389	ab initio prediction:Prodigal:002006; similar to AA sequence:UniProtKB:P04152	Protein UmuC
rhlE	forward	3.51	0.000308686	114.824	3.51	0.627524	4.3e-05	Chromosome	0.153396	4.09088	MBDGNAAM_00962	3.6.4.13	COG:COG0513	ab initio prediction:Prodigal:002006; similar to AA sequence:UniProtKB:P25888	ATP-dependent RNA helicase RhlE
menC	reverse	3.51	0.000308686	107.87	3.51	0.759704	4.29e-05	Chromosome	0.185699	4.09105	MBDGNAAM_02537	4.2.1.113	COG:COG1441	ab initio prediction:Prodigal:002006; similar to AA sequence:UniProtKB:P29208	o-succinylbenzoate synthase
ssuC_1	forward	3.51	0.000312433	30.2095	-3.51	-1.01002	4.37e-05	Chromosome	0.247129	-4.08701	MBDGNAAM_00587		COG:COG0600	ab initio prediction:Prodigal:002006; similar to AA sequence:UniProtKB:P40401	Putative aliphatic sulfonates transport permeaseprotein SsuC
ompA_1	reverse	3.51	0.000312433	64816.5	3.51	1.04278	4.37e-05	Chromosome	0.25514	4.08711	MBDGNAAM_01161		COG:COG2885	ab initio prediction:Prodigal:002006; similar to AA sequence:UniProtKB:P0A910	Outer membrane protein A
eno	reverse	3.51	0.000312433	5493.72	3.51	0.905196	4.36e-05	Chromosome	0.221455	4.0875	MBDGNAAM_02979	4.2.1.11	COG:COG0148	ab initio prediction:Prodigal:002006; similar to AA sequence:UniProtKB:P0A6P9	Enolase
fdtC	reverse	3.5	0.000314413	395.513	3.5	0.74444	4.4e-05	Chromosome	0.182229	4.08519	MBDGNAAM_02318	2.3.1.197		ab initio prediction:Prodigal:002006; similar to AA sequence:UniProtKB:Q6T1W7	dTDP-3-amino-3,6-dideoxy-alpha-D-galactopyranose3-N-acetyltransferase
ycbX	reverse	3.5	0.000316482	161.251	3.5	0.485573	4.44e-05	Chromosome	0.118916	4.08331	MBDGNAAM_01151		COG:COG0633	ab initio prediction:Prodigal:002006; similar to AA sequence:UniProtKB:P75863	putative protein YcbX
	reverse	3.5	0.000318542	56.2313	-3.5	-0.927423	4.48e-05	Chromosome	0.227229	-4.08145	MBDGNAAM_03332			ab initio prediction:Prodigal:002006	hypothetical protein
hemD	reverse	3.49	0.000321569	191.79	3.49	0.546019	4.52e-05	Chromosome	0.133864	4.0789	MBDGNAAM_04155	4.2.1.75	COG:COG1587	ab initio prediction:Prodigal:002006; similar to AA sequence:UniProtKB:P48246	Uroporphyrinogen-III synthase
hns_1	forward	3.49	0.000321782	294.188	3.49	0.685433	4.53e-05	Plasmid_1	0.168065	4.07839	MBDGNAAM_00064			ab initio prediction:Prodigal:002006; similar to AA sequence:UniProtKB:P0DOA5	DNA-binding protein H-NS
rodZ	reverse	3.49	0.000322703	585.661	3.49	0.558826	4.55e-05	Chromosome	0.137055	4.07737	MBDGNAAM_02753		COG:COG1426	ab initio prediction:Prodigal:002006; similar to AA sequence:UniProtKB:P27434	Cytoskeleton protein RodZ
yccJ	reverse	3.49	0.000326176	513.69	3.49	0.861039	4.61e-05	Chromosome	0.211322	4.07453	MBDGNAAM_01198			ab initio prediction:Prodigal:002006; similar to AA sequence:UniProtKB:P0AB14	putative protein YccJ
cho	forward	3.48	0.000330154	78.1619	-3.48	-0.558153	4.68e-05	Chromosome	0.137105	-4.071	MBDGNAAM_01966	3.1.25.-	COG:COG0322	ab initio prediction:Prodigal:002006; similar to AA sequence:UniProtKB:P76213	Excinuclease cho
yhdJ	forward	3.48	0.000330154	67.401	-3.48	-0.781241	4.68e-05	Chromosome	0.191897	-4.07115	MBDGNAAM_03612	2.1.1.72	COG:COG0863	ab initio prediction:Prodigal:002006; similar to AA sequence:UniProtKB:P28638	DNA adenine methyltransferase YhdJ
dmsB_1	forward	3.48	0.000333179	60.6188	3.48	1.45575	4.74e-05	Chromosome	0.357825	4.06832	MBDGNAAM_01109		COG:COG0437	ab initio prediction:Prodigal:002006; similar to AA sequence:UniProtKB:P18776	Anaerobic dimethyl sulfoxide reductase chain B
nuoL	reverse	3.48	0.000333179	1278.51	3.48	1.1045	4.74e-05	Chromosome	0.271498	4.06817	MBDGNAAM_02550	7.1.1.-	COG:COG1009	ab initio prediction:Prodigal:002006; similar to AA sequence:UniProtKB:P33607	NADH-quinone oxidoreductase subunit L
hldE	reverse	3.48	0.000333943	236.209	3.48	0.49984	4.76e-05	Chromosome	0.122893	4.06729	MBDGNAAM_03414		COG:COG2870	ab initio prediction:Prodigal:002006; similar to AA sequence:UniProtKB:P76658	Bifunctional protein HldE
eptB	reverse	3.47	0.000337879	233.208	-3.47	-0.512383	4.82e-05	Chromosome	0.126072	-4.06421	MBDGNAAM_03906	2.7.8.42	COG:COG2194	ab initio prediction:Prodigal:002006; similar to AA sequence:UniProtKB:P37661	Kdo(2)-lipid A phosphoethanolamine 7''-transferase
xdhA_2	forward	3.47	0.000341226	538.706	3.47	1.45449	4.87e-05	Chromosome	0.358111	4.06156	MBDGNAAM_03107	1.17.1.4	COG:COG1529	ab initio prediction:Prodigal:002006; similar to AA sequence:UniProtKB:Q46799	Putative xanthine dehydrogenase molybdenum-binding subunit XdhA
	forward	3.47	0.000342208	26.8294	-3.47	-1.00271	4.9e-05	Chromosome	0.24694	-4.06054	MBDGNAAM_03287			ab initio prediction:Prodigal:002006	hypothetical protein
ygaV	forward	3.46	0.00034391	14.2165	-3.46	-1.04598	4.93e-05	Chromosome	0.257691	-4.05903	MBDGNAAM_02862		COG:COG0640	ab initio prediction:Prodigal:002006; similar to AA sequence:UniProtKB:P77295	putative HTH-type transcriptional regulator YgaV
deoC	forward	3.46	0.00034548	180.478	3.46	0.878377	4.96e-05	Chromosome	0.216476	4.05762	MBDGNAAM_00150	4.1.2.4	COG:COG0274	ab initio prediction:Prodigal:002006; similar to AA sequence:UniProtKB:P0A6L0	Deoxyribose-phosphate aldolase
vgrG1_1	forward	3.46	0.000345813	77.9842	-3.46	-0.900891	4.97e-05	Chromosome	0.222056	-4.05704	MBDGNAAM_00405	6.3.2.-	COG:COG3501	ab initio prediction:Prodigal:002006; similar to AA sequence:UniProtKB:Q9KS45	Actin cross-linking toxin VgrG1
ygiF	reverse	3.46	0.00034735	225.113	3.46	0.512846	5e-05	Chromosome	0.126452	4.05566	MBDGNAAM_03416	3.6.1.25	COG:COG3025	ab initio prediction:Prodigal:002006; similar to AA sequence:UniProtKB:P30871	Inorganic triphosphatase
cysS	forward	3.45	0.000353576	215.369	3.45	0.582078	5.1e-05	Chromosome	0.143688	4.05099	MBDGNAAM_00738	6.1.1.16	COG:COG0215	ab initio prediction:Prodigal:002006; similar to AA sequence:UniProtKB:P21888	Cysteine--tRNA ligase
psd	reverse	3.45	0.000353576	248.927	3.45	0.464024	5.1e-05	Chromosome	0.114551	4.05081	MBDGNAAM_04636	4.1.1.65	COG:COG0688	ab initio prediction:Prodigal:002006; similar to AA sequence:UniProtKB:P0A8K1	Phosphatidylserine decarboxylase proenzyme
ybhC	reverse	3.45	0.000353701	249.178	3.45	0.735868	5.12e-05	Chromosome	0.181684	4.05027	MBDGNAAM_00936	3.1.2.-	COG:COG4677	ab initio prediction:Prodigal:002006; similar to AA sequence:UniProtKB:P46130	Putative acyl-CoA thioester hydrolase YbhC
fdnH_2	reverse	3.45	0.000353701	116.998	3.45	1.10991	5.13e-05	Chromosome	0.274074	4.04969	MBDGNAAM_03348		COG:COG0437	ab initio prediction:Prodigal:002006; similar to AA sequence:UniProtKB:P0AAJ3	Formate dehydrogenase, nitrate-inducible, iron-sulfur subunit
	reverse	3.45	0.000353701	199.062	3.45	0.613245	5.13e-05	Chromosome	0.151425	4.04983	MBDGNAAM_04534			ab initio prediction:Prodigal:002006	hypothetical protein
allB	forward	3.44	0.000361027	150.718	3.44	0.876401	5.24e-05	Chromosome	0.216687	4.04454	MBDGNAAM_00723	3.5.2.5	COG:COG0044	ab initio prediction:Prodigal:002006; similar to AA sequence:UniProtKB:P77671	Allantoinase
rpiA	reverse	3.44	0.000361952	223.903	3.44	0.750807	5.26e-05	Chromosome	0.185678	4.0436	MBDGNAAM_03138	5.3.1.6	COG:COG0120	ab initio prediction:Prodigal:002006; similar to AA sequence:UniProtKB:P0A7Z0	Ribose-5-phosphate isomerase A
argD	reverse	3.44	0.000363163	366.729	3.44	0.806527	5.29e-05	Chromosome	0.199513	4.04247	MBDGNAAM_03708	2.6.1.11	COG:COG4992	ab initio prediction:Prodigal:002006; similar to AA sequence:UniProtKB:P18335	Acetylornithine/succinyldiaminopimelate aminotransferase
	reverse	3.44	0.000363484	657.07	3.44	0.663023	5.3e-05	Chromosome	0.164037	4.04192	MBDGNAAM_01115			ab initio prediction:Prodigal:002006	hypothetical protein
thiI	forward	3.44	0.000363859	140.915	3.44	0.486626	5.32e-05	Chromosome	0.120419	4.04111	MBDGNAAM_00638	2.8.1.4	COG:COG0301	ab initio prediction:Prodigal:002006; similar to AA sequence:UniProtKB:P77718	tRNA sulfurtransferase
focC_1	forward	3.44	0.000363859	29.5158	-3.44	-1.19284	5.32e-05	Chromosome	0.295186	-4.04099	MBDGNAAM_01242			ab initio prediction:Prodigal:002006; similar to AA sequence:UniProtKB:P62609	Chaperone protein FocC
rplX	reverse	3.44	0.000365549	5859.91	3.44	1.03751	5.36e-05	Chromosome	0.256837	4.03956	MBDGNAAM_03657		COG:COG0198	ab initio prediction:Prodigal:002006; similar to AA sequence:UniProtKB:P60624	50S ribosomal protein L24
truB	reverse	3.43	0.000370975	429.922	3.43	0.825744	5.44e-05	Chromosome	0.204607	4.03576	MBDGNAAM_03517	5.4.99.25	COG:COG0130	ab initio prediction:Prodigal:002006; similar to AA sequence:UniProtKB:P60340	tRNA pseudouridine synthase B
	reverse	3.43	0.000374701	125.851	-3.43	-0.851642	5.51e-05	Chromosome	0.211165	-4.03307	MBDGNAAM_02503			ab initio prediction:Prodigal:002006	hypothetical protein
hmuU_1	reverse	3.43	0.000375383	45.5807	-3.43	-1.22415	5.53e-05	Chromosome	0.303612	-4.03196	MBDGNAAM_03217		COG:COG0609	ab initio prediction:Prodigal:002006; similar to AA sequence:UniProtKB:Q56992	Hemin transport system permease protein HmuU
	forward	3.43	0.000375383	41.3456	-3.43	-1.18552	5.53e-05	Chromosome	0.294031	-4.03196	MBDGNAAM_03219			ab initio prediction:Prodigal:002006	hypothetical protein
rluB	forward	3.41	0.000388231	226.344	3.41	0.655814	5.73e-05	Chromosome	0.162988	4.0237	MBDGNAAM_01566	5.4.99.22	COG:COG1187	ab initio prediction:Prodigal:002006; similar to AA sequence:UniProtKB:P37765	Ribosomal large subunit pseudouridine synthase B
	forward	3.4	0.000393935	48.9412	-3.4	-0.956784	5.82e-05	Chromosome	0.238011	-4.01992	MBDGNAAM_03196			ab initio prediction:Prodigal:002006	hypothetical protein
queF	forward	3.4	0.000399647	130.576	3.4	0.556363	5.92e-05	Chromosome	0.138539	4.01593	MBDGNAAM_02994	1.7.1.13	COG:COG0780	ab initio prediction:Prodigal:002006; similar to AA sequence:UniProtKB:Q46920	NADPH-dependent 7-cyano-7-deazaguanine reductase
murA	reverse	3.4	0.000399647	388.68	3.4	0.765296	5.92e-05	Chromosome	0.190569	4.01585	MBDGNAAM_03540	2.5.1.7	COG:COG0766	ab initio prediction:Prodigal:002006; similar to AA sequence:UniProtKB:P0A749	UDP-N-acetylglucosamine 1-carboxyvinyltransferase
pqiB	forward	3.39	0.000408695	247.667	3.39	0.413625	6.07e-05	Chromosome	0.103143	4.01023	MBDGNAAM_01155		COG:COG3008	ab initio prediction:Prodigal:002006; similar to AA sequence:UniProtKB:P43671	Intermembrane transport protein PqiB
fliE_1	forward	3.38	0.000413107	16.4317	-3.38	-0.970309	6.14e-05	Chromosome	0.242132	-4.00735	MBDGNAAM_00432			ab initio prediction:Prodigal:002006; protein motif:HAMAP:MF_00724	Flagellar hook-basal body complex protein FliE
maeA	reverse	3.38	0.000418481	2560.02	3.38	0.837506	6.23e-05	Chromosome	0.20917	4.00395	MBDGNAAM_01717	1.1.1.38	COG:COG0281	ab initio prediction:Prodigal:002006; similar to AA sequence:UniProtKB:P26616	NAD-dependent malic enzyme
tar	reverse	3.38	0.000419232	58.5845	-3.38	-0.903128	6.25e-05	Chromosome	0.225602	-4.00319	MBDGNAAM_02103		COG:COG0840	ab initio prediction:Prodigal:002006; similar to AA sequence:UniProtKB:P07017	Methyl-accepting chemotaxis protein II
fryA_1	reverse	3.38	0.000421052	93.3921	-3.38	-0.662878	6.29e-05	Chromosome	0.165644	-4.00183	MBDGNAAM_02639		COG:COG1080	ab initio prediction:Prodigal:002006; similar to AA sequence:UniProtKB:P77439	Multiphosphoryl transfer protein 1
purE	reverse	3.37	0.000425676	85.6017	3.37	1.02754	6.36e-05	Chromosome	0.256955	3.9989	MBDGNAAM_00734	5.4.99.18	COG:COG0041	ab initio prediction:Prodigal:002006; similar to AA sequence:UniProtKB:P0AG18	N5-carboxyaminoimidazole ribonucleotide mutase
xerC_3	forward	3.36	0.00043206	101.055	3.36	0.530143	6.47e-05	Chromosome	0.1327	3.99504	MBDGNAAM_04164		COG:COG4973	ab initio prediction:Prodigal:002006; similar to AA sequence:UniProtKB:P0A8P6	Tyrosine recombinase XerC
artI	reverse	3.36	0.000432826	893.737	3.36	1.04256	6.49e-05	Chromosome	0.261013	3.99428	MBDGNAAM_01071		COG:COG0834	ab initio prediction:Prodigal:002006; similar to AA sequence:UniProtKB:P30859	Putative ABC transporter arginine-binding protein 2
yaaA	reverse	3.36	0.00043316	116.05	3.36	0.483826	6.5e-05	Chromosome	0.121146	3.99376	MBDGNAAM_00178		COG:COG3022	ab initio prediction:Prodigal:002006; similar to AA sequence:UniProtKB:P0A8I3	Peroxide stress resistance protein YaaA
	forward	3.36	0.000435165	151.558	3.36	0.545804	6.55e-05	Chromosome	0.136725	3.99199	MBDGNAAM_03816			ab initio prediction:Prodigal:002006	hypothetical protein
malG	reverse	3.36	0.000435165	302.55	3.36	1.4662	6.54e-05	Chromosome	0.367262	3.99226	MBDGNAAM_04413		COG:COG3833	ab initio prediction:Prodigal:002006; similar to AA sequence:UniProtKB:P68183	Maltose/maltodextrin transport system permease protein MalG
rob_1	reverse	3.36	0.000435431	1239.49	3.36	0.697569	6.57e-05	Chromosome	0.174778	3.99117	MBDGNAAM_00167		COG:COG2207	ab initio prediction:Prodigal:002006; similar to AA sequence:UniProtKB:P0ACI0	Right origin-binding protein
arcB	reverse	3.36	0.000435431	438.556	3.36	0.403017	6.57e-05	Chromosome	0.100976	3.99121	MBDGNAAM_03561	2.7.13.3	COG:COG0642	ab initio prediction:Prodigal:002006; similar to AA sequence:UniProtKB:P0AEC3	Aerobic respiration control sensor protein ArcB
coaBC	forward	3.36	0.000439546	202.164	3.36	0.425136	6.65e-05	Chromosome	0.106588	3.9886	MBDGNAAM_03993		COG:COG0452	ab initio prediction:Prodigal:002006; similar to AA sequence:UniProtKB:P0ABQ0	Coenzyme A biosynthesis bifunctional protein CoaBC
cheA	reverse	3.35	0.000443536	63.6071	-3.35	-0.755488	6.73e-05	Chromosome	0.189546	-3.98579	MBDGNAAM_02105	2.7.13.3	COG:COG0643	ab initio prediction:Prodigal:002006; similar to AA sequence:UniProtKB:P07363	Chemotaxis protein CheA
yeiR	forward	3.35	0.000443536	158.692	3.35	1.04825	6.72e-05	Chromosome	0.262993	3.98587	MBDGNAAM_02448	3.6.-.-	COG:COG0523	ab initio prediction:Prodigal:002006; similar to AA sequence:UniProtKB:P33030	Zinc-binding GTPase YeiR
leuS	reverse	3.35	0.000445593	1432.95	3.35	0.627577	6.77e-05	Chromosome	0.157511	3.98435	MBDGNAAM_00822	6.1.1.4	COG:COG0495	ab initio prediction:Prodigal:002006; similar to AA sequence:UniProtKB:P07813	Leucine--tRNA ligase
	reverse	3.35	0.000450295	45.0311	-3.35	-0.746531	6.85e-05	Chromosome	0.187499	-3.98152	MBDGNAAM_02169			ab initio prediction:Prodigal:002006	hypothetical protein
adeP	reverse	3.34	0.000452858	282.419	3.34	0.64945	6.9e-05	Chromosome	0.163185	3.97984	MBDGNAAM_04072		COG:COG2252	ab initio prediction:Prodigal:002006; similar to AA sequence:UniProtKB:P31466	Adenine permease AdeP
ycjT	forward	3.34	0.000453302	69.2863	-3.34	-0.939715	6.91e-05	Chromosome	0.236152	-3.97927	MBDGNAAM_01613	2.4.1.230	COG:COG1554	ab initio prediction:Prodigal:002006; similar to AA sequence:UniProtKB:P77154	Kojibiose phosphorylase
yjmC	forward	3.34	0.000456261	37.5044	-3.34	-1.07168	6.97e-05	Chromosome	0.269442	-3.97739	MBDGNAAM_03368	1.1.1.-	COG:COG2055	ab initio prediction:Prodigal:002006; similar to AA sequence:UniProtKB:O34736	putative oxidoreductase YjmC
cspE	forward	3.34	0.000460805	13207.2	-3.34	-0.790726	7.05e-05	Chromosome	0.19894	-3.9747	MBDGNAAM_00804			ab initio prediction:Prodigal:002006; similar to AA sequence:UniProtKB:E0J1Q3	Cold shock-like protein CspE
mlaA	reverse	3.33	0.000464431	440.082	3.33	0.471686	7.11e-05	Chromosome	0.118738	3.9725	MBDGNAAM_02617		COG:COG2853	ab initio prediction:Prodigal:002006; similar to AA sequence:UniProtKB:P43262	Intermembrane phospholipid transport system lipoprotein MlaA
cidA	forward	3.32	0.000475599	22.5415	-3.32	-0.81002	7.29e-05	Chromosome	0.204215	-3.96651	MBDGNAAM_04454			ab initio prediction:Prodigal:002006; protein motif:HAMAP:MF_01143	Holin-like protein CidA
	reverse	3.32	0.000476316	43.3252	-3.32	-0.868536	7.31e-05	Chromosome	0.219006	-3.96581	MBDGNAAM_03872			ab initio prediction:Prodigal:002006	hypothetical protein
	reverse	3.32	0.000482055	565.522	-3.32	-0.394323	7.42e-05	Chromosome	0.0995188	-3.96229	MBDGNAAM_02744			ab initio prediction:Prodigal:002006	hypothetical protein
	reverse	3.32	0.000482055	131.71	3.32	0.579271	7.42e-05	Chromosome	0.146191	3.96244	MBDGNAAM_04289			ab initio prediction:Prodigal:002006	hypothetical protein
	forward	3.31	0.000485547	13.6341	-3.31	-1.05712	7.49e-05	Chromosome	0.266934	-3.96024	MBDGNAAM_03200			ab initio prediction:Prodigal:002006	hypothetical protein
wecB	forward	3.31	0.000486864	314.191	3.31	0.741421	7.52e-05	Chromosome	0.187263	3.95926	MBDGNAAM_04135	5.1.3.14	COG:COG0381	ab initio prediction:Prodigal:002006; similar to AA sequence:UniProtKB:P27828	UDP-N-acetylglucosamine 2-epimerase
ettA	reverse	3.31	0.000489557	775.65	3.31	0.774517	7.58e-05	Chromosome	0.195716	3.95735	MBDGNAAM_00162		COG:COG0488	ab initio prediction:Prodigal:002006; similar to AA sequence:UniProtKB:P0A9W3	Energy-dependent translational throttle protein EttA
ppiD	forward	3.31	0.000489557	658.605	3.31	0.655579	7.58e-05	Chromosome	0.165664	3.95728	MBDGNAAM_00656	5.2.1.8	COG:COG0760	ab initio prediction:Prodigal:002006; similar to AA sequence:UniProtKB:P0ADY1	Peptidyl-prolyl cis-trans isomerase D
gadB	reverse	3.31	0.00049211	668.83	-3.31	-1.72209	7.63e-05	Chromosome	0.435344	-3.95571	MBDGNAAM_01724	4.1.1.15	COG:COG0076	ab initio prediction:Prodigal:002006; similar to AA sequence:UniProtKB:P69910	Glutamate decarboxylase beta
	reverse	3.29	0.000507556	44.2219	-3.29	-0.713727	7.88e-05	Chromosome	0.180783	-3.94798	MBDGNAAM_01536			ab initio prediction:Prodigal:002006	hypothetical protein
	forward	3.29	0.000508548	491.882	3.29	0.558962	7.91e-05	Chromosome	0.14161	3.94718	MBDGNAAM_03707			ab initio prediction:Prodigal:002006	hypothetical protein
intS_3	forward	3.29	0.000514902	94.4765	-3.29	-0.776563	8.02e-05	Chromosome	0.196903	-3.94388	MBDGNAAM_03193		COG:COG0582	ab initio prediction:Prodigal:002006; similar to AA sequence:UniProtKB:P37326	Prophage integrase IntS
cheW	reverse	3.28	0.000520066	22.5325	-3.28	-0.926884	8.11e-05	Chromosome	0.235181	-3.94116	MBDGNAAM_02104		COG:COG0835	ab initio prediction:Prodigal:002006; similar to AA sequence:UniProtKB:P0A964	Chemotaxis protein CheW
asnA	forward	3.28	0.000522729	190.203	3.28	1.01399	8.16e-05	Chromosome	0.257383	3.9396	MBDGNAAM_04101	6.3.1.1	COG:COG2502	ab initio prediction:Prodigal:002006; similar to AA sequence:UniProtKB:P00963	Aspartate--ammonia ligase
	forward	3.27	0.00053215	72.5438	-3.27	-0.828557	8.32e-05	Chromosome	0.210562	-3.93499	MBDGNAAM_03032			ab initio prediction:Prodigal:002006	hypothetical protein
srlA	forward	3.27	0.000535729	47.9706	3.27	1.26453	8.39e-05	Chromosome	0.321514	3.93305	MBDGNAAM_02900		COG:COG3730	ab initio prediction:Prodigal:002006; similar to AA sequence:UniProtKB:P56579	PTS system glucitol/sorbitol-specific EIIC component
ydfR	forward	3.26	0.000546189	28.1537	-3.26	-0.771724	8.56e-05	Chromosome	0.196464	-3.92807	MBDGNAAM_01415			ab initio prediction:Prodigal:002006; similar to AA sequence:UniProtKB:P76160	putative protein YdfR
yejK	reverse	3.25	0.000556506	187.172	3.25	0.657834	8.74e-05	Chromosome	0.167676	3.92324	MBDGNAAM_02461		COG:COG3081	ab initio prediction:Prodigal:002006; similar to AA sequence:UniProtKB:P33920	Nucleoid-associated protein YejK
glnD	reverse	3.24	0.000569646	283.237	3.24	0.391153	8.96e-05	Chromosome	0.099853	3.91728	MBDGNAAM_00337		COG:COG2844	ab initio prediction:Prodigal:002006; similar to AA sequence:UniProtKB:P27249	Bifunctional uridylyltransferase/uridylyl-removing enzyme
mprA_2	forward	3.24	0.000573938	147.012	-3.24	-0.969229	9.04e-05	Chromosome	0.247571	-3.91496	MBDGNAAM_01248		COG:COG1846	ab initio prediction:Prodigal:002006; similar to AA sequence:UniProtKB:P0ACR9	Transcriptional repressor MprA
ppk	forward	3.24	0.000573938	570.428	3.24	0.484059	9.05e-05	Chromosome	0.123648	3.91482	MBDGNAAM_02734	2.7.4.1	COG:COG0855	ab initio prediction:Prodigal:002006; similar to AA sequence:UniProtKB:P0A7B1	Polyphosphate kinase
dam_1	forward	3.24	0.000575906	23.9478	-3.24	-1.04159	9.13e-05	Chromosome	0.266209	-3.91268	MBDGNAAM_01022	2.1.1.72	COG:COG0338	ab initio prediction:Prodigal:002006; similar to AA sequence:UniProtKB:P0AEE8	DNA adenine methylase
	forward	3.24	0.000575906	10.5578	-3.24	-1.19118	9.1e-05	Chromosome	0.304382	-3.91343	MBDGNAAM_01036			ab initio prediction:Prodigal:002006	hypothetical protein
dnaB_1	forward	3.24	0.000575906	175.686	3.24	0.528671	9.12e-05	Chromosome	0.135109	3.91292	MBDGNAAM_04430	3.6.4.12	COG:COG0305	ab initio prediction:Prodigal:002006; similar to AA sequence:UniProtKB:P0ACB0	Replicative DNA helicase
	forward	3.24	0.000575906	358.528	3.24	0.840271	9.12e-05	Chromosome	0.214741	3.91295	MBDGNAAM_04583			ab initio prediction:Prodigal:002006	hypothetical protein
lysS	reverse	3.24	0.000579014	749.757	3.24	0.923923	9.2e-05	Chromosome	0.236248	3.91081	MBDGNAAM_03116	6.1.1.6	COG:COG1190	ab initio prediction:Prodigal:002006; similar to AA sequence:UniProtKB:P0A8N3	Lysine--tRNA ligase
fdhF_2	reverse	3.24	0.000579014	106.255	3.24	1.41888	9.2e-05	Chromosome	0.362817	3.91073	MBDGNAAM_04474	1.17.1.9	COG:COG0243	ab initio prediction:Prodigal:002006; similar to AA sequence:UniProtKB:P07658	Formate dehydrogenase H
higA	reverse	3.23	0.00058817	138.589	-3.23	-0.794151	9.36e-05	Chromosome	0.203284	-3.90661	MBDGNAAM_03444		COG:COG5499	ab initio prediction:Prodigal:002006; similar to AA sequence:UniProtKB:P67703	Antitoxin HigA
sfaS	forward	3.23	0.000590831	48.5661	-3.23	-0.88721	9.41e-05	Chromosome	0.227187	-3.9052	MBDGNAAM_01245			ab initio prediction:Prodigal:002006; similar to AA sequence:UniProtKB:P13430	S-fimbrial adhesin protein SfaS
adh1	reverse	3.23	0.000592838	41.324	-3.23	-0.843903	9.5e-05	Chromosome	0.216214	-3.90309	MBDGNAAM_00855	1.1.1.192	COG:COG1454	ab initio prediction:Prodigal:002006; similar to AA sequence:UniProtKB:A4IP64	Long-chain-alcohol dehydrogenase 1
	forward	3.23	0.000592838	11.4446	-3.23	-1.16897	9.5e-05	Chromosome	0.299498	-3.90308	MBDGNAAM_01275			ab initio prediction:Prodigal:002006	hypothetical protein
fixB_2	forward	3.23	0.000592838	32.0678	-3.23	-0.914965	9.46e-05	Chromosome	0.234368	-3.90397	MBDGNAAM_01925		COG:COG2025	ab initio prediction:Prodigal:002006; similar to AA sequence:UniProtKB:P31574	Protein FixB
ynjE	forward	3.23	0.000592838	113.166	3.23	0.867972	9.5e-05	Chromosome	0.222381	3.90309	MBDGNAAM_01982	2.8.1.1	COG:COG2897	ab initio prediction:Prodigal:002006; similar to AA sequence:UniProtKB:P78067	Thiosulfate sulfurtransferase YnjE
guaB	reverse	3.22	0.000596778	387.573	3.22	0.859817	9.57e-05	Chromosome	0.220401	3.90115	MBDGNAAM_02742	1.1.1.205	COG:COG0516	ab initio prediction:Prodigal:002006; similar to AA sequence:UniProtKB:P0ADG7	Inosine-5'-monophosphate dehydrogenase
hns_3	forward	3.22	0.000601101	99.1557	3.22	0.699125	9.66e-05	Chromosome	0.179305	3.89908	MBDGNAAM_02203			ab initio prediction:Prodigal:002006; similar to AA sequence:UniProtKB:P0DOA5	DNA-binding protein H-NS
mexA	forward	3.22	0.000605294	32.938	-3.22	-0.904299	9.74e-05	Chromosome	0.232045	-3.89708	MBDGNAAM_01590			ab initio prediction:Prodigal:002006; similar to AA sequence:UniProtKB:P52477	Multidrug resistance protein MexA
mnmG	reverse	3.22	0.000607022	272.293	3.22	0.535732	9.78e-05	Chromosome	0.137506	3.89606	MBDGNAAM_04098		COG:COG0445	ab initio prediction:Prodigal:002006; similar to AA sequence:UniProtKB:P0A6U3	tRNA uridine 5-carboxymethylaminomethyl modification enzyme MnmG
pgtC	reverse	3.21	0.000614648	69.3004	-3.21	-0.845883	9.91e-05	Chromosome	0.217299	-3.89272	MBDGNAAM_03222		COG:COG1840	ab initio prediction:Prodigal:002006; similar to AA sequence:UniProtKB:P0A233	Phosphoglycerate transport regulatory protein PgtC
lpxL	reverse	3.2	0.000631109	152.735	3.2	0.517984	0.000101942	Chromosome	0.133298	3.88592	MBDGNAAM_01303	2.3.1.241	COG:COG1560	ab initio prediction:Prodigal:002006; similar to AA sequence:UniProtKB:P0ACV0	Lipid A biosynthesis lauroyltransferase
tyrR	forward	3.2	0.000631109	449.854	3.2	0.474292	0.000102053	Chromosome	0.122062	3.88566	MBDGNAAM_01620		COG:COG3283	ab initio prediction:Prodigal:002006; similar to AA sequence:UniProtKB:P07604	Transcriptional regulatory protein TyrR
thrA	forward	3.2	0.000631948	586.267	3.2	0.776296	0.000102324	Chromosome	0.199818	3.88501	MBDGNAAM_00174		COG:COG0460	ab initio prediction:Prodigal:002006; similar to AA sequence:UniProtKB:P00561	Bifunctional aspartokinase/homoserine dehydrogenase 1
	forward	3.19	0.000642196	13.6425	-3.19	-1.11573	0.000104121	Chromosome	0.287501	-3.88078	MBDGNAAM_00437			ab initio prediction:Prodigal:002006	hypothetical protein
ydiV_1	forward	3.19	0.000645444	38.2432	-3.19	-1.02247	0.000104786	Chromosome	0.263576	-3.87923	MBDGNAAM_01247		COG:COG2200	ab initio prediction:Prodigal:002006; similar to AA sequence:UniProtKB:Q8ZPS6	Anti-FlhC(2)FlhD(4) factor YdiV
	forward	3.19	0.000650479	94.5486	-3.19	-0.835412	0.000105743	Chromosome	0.215478	-3.87702	MBDGNAAM_01051			ab initio prediction:Prodigal:002006	hypothetical protein
cas1	forward	3.19	0.000651197	50.9535	-3.19	-0.746371	0.000105999	Chromosome	0.192541	-3.87643	MBDGNAAM_01091	3.1.-.-	COG:COG1518	ab initio prediction:Prodigal:002006; similar to AA sequence:UniProtKB:Q6D0X0	CRISPR-associated endonuclease Cas1
cdiA_1	reverse	3.18	0.000654431	52.7512	-3.18	-0.750234	0.000106666	Chromosome	0.193614	-3.87491	MBDGNAAM_03227	3.1.-.-		ab initio prediction:Prodigal:002006; similar to AA sequence:UniProtKB:A0A0H3B0B8	Deoxyribonuclease CdiA
ttgI	reverse	3.18	0.00065579	55.901	-3.18	-0.784711	0.000107168	Chromosome	0.202571	-3.87376	MBDGNAAM_02414			ab initio prediction:Prodigal:002006; similar to AA sequence:UniProtKB:Q93PU3	Toluene efflux pump outer membrane protein TtgI
qorA	reverse	3.18	0.00065579	628.469	3.18	0.638741	0.000107064	Chromosome	0.164879	3.874	MBDGNAAM_04429	1.6.5.5	COG:COG0604	ab initio prediction:Prodigal:002006; similar to AA sequence:UniProtKB:P28304	Quinone oxidoreductase 1
adk	forward	3.18	0.000660533	406.081	3.18	0.842064	0.000108085	Chromosome	0.217493	3.87169	MBDGNAAM_00688	2.7.4.3	COG:COG0563	ab initio prediction:Prodigal:002006; similar to AA sequence:UniProtKB:P69441	Adenylate kinase
mtnN	reverse	3.18	0.00066779	261.771	3.18	0.589178	0.000109415	Chromosome	0.152293	3.8687	MBDGNAAM_00331	3.2.2.9	COG:COG0775	ab initio prediction:Prodigal:002006; similar to AA sequence:UniProtKB:P0AF12	5'-methylthioadenosine/S-adenosylhomocysteine nucleosidase
cyoB	reverse	3.17	0.000676076	4073.65	3.17	1.08186	0.000111062	Chromosome	0.279908	3.86506	MBDGNAAM_00646	7.1.1.3	COG:COG0843	ab initio prediction:Prodigal:002006; similar to AA sequence:UniProtKB:P0ABI8	Cytochrome bo(3) ubiquinol oxidase subunit 1
glgB	reverse	3.17	0.000676076	1844.47	3.17	0.77333	0.00011102	Chromosome	0.200078	3.86515	MBDGNAAM_03783	2.4.1.18	COG:COG0296	ab initio prediction:Prodigal:002006; similar to AA sequence:UniProtKB:P07762	1,4-alpha-glucan branching enzyme GlgB
hinT	forward	3.17	0.000679406	301.548	3.17	0.620164	0.000111755	Chromosome	0.160517	3.86354	MBDGNAAM_01351	3.9.1.-	COG:COG0537	ab initio prediction:Prodigal:002006; similar to AA sequence:UniProtKB:P0ACE7	Purine nucleoside phosphoramidase
	forward	3.16	0.000687705	38.3282	-3.16	-0.885865	0.000113267	Chromosome	0.229483	-3.86026	MBDGNAAM_01272			ab initio prediction:Prodigal:002006	hypothetical protein
fabI	reverse	3.16	0.000694124	580.336	3.16	0.759985	0.000114622	Chromosome	0.197022	3.85735	MBDGNAAM_01588	1.3.1.9	COG:COG0623	ab initio prediction:Prodigal:002006; similar to AA sequence:UniProtKB:P0AEK4	Enoyl-[acyl-carrier-protein] reductase [NADH] FabI
glcA	reverse	3.16	0.000694124	141.118	-3.16	-0.860724	0.000114569	Chromosome	0.223132	-3.85747	MBDGNAAM_03319		COG:COG1620	ab initio prediction:Prodigal:002006; similar to AA sequence:UniProtKB:Q46839	Glycolate permease GlcA
nimR_1	reverse	3.15	0.000700531	37.02	-3.15	-1.15126	0.00011583	Chromosome	0.298657	-3.85479	MBDGNAAM_01633			ab initio prediction:Prodigal:002006; similar to AA sequence:UniProtKB:P76241	HTH-type transcriptional regulator NimR
pnp	reverse	3.15	0.000707058	4328.19	3.15	0.886117	0.000117061	Chromosome	0.230029	3.8522	MBDGNAAM_03515	2.7.7.8	COG:COG1185	ab initio prediction:Prodigal:002006; similar to AA sequence:UniProtKB:P05055	Polyribonucleotide nucleotidyltransferase
	forward	3.15	0.00071502	202.073	3.15	0.910516	0.000118532	Chromosome	0.23655	3.84914	MBDGNAAM_04375			ab initio prediction:Prodigal:002006	hypothetical protein
moaD	forward	3.14	0.000729737	23.9343	3.14	0.792578	0.000121128	Chromosome	0.206195	3.84383	MBDGNAAM_00949		COG:COG1977	ab initio prediction:Prodigal:002006; similar to AA sequence:UniProtKB:P30748	Molybdopterin synthase sulfur carrier subunit
	forward	3.14	0.000730183	70.8778	-3.14	-0.877927	0.000121495	Chromosome	0.228443	-3.84309	MBDGNAAM_01443			ab initio prediction:Prodigal:002006	hypothetical protein
garR	reverse	3.14	0.000730183	66.4797	3.14	1.19537	0.000121515	Chromosome	0.311046	3.84305	MBDGNAAM_03478	1.1.1.60	COG:COG2084	ab initio prediction:Prodigal:002006; similar to AA sequence:UniProtKB:P0ABQ2	2-hydroxy-3-oxopropionate reductase
gsiD	forward	3.13	0.000747676	62.2905	-3.13	-0.47423	0.000124586	Chromosome	0.123596	-3.83692	MBDGNAAM_00995		COG:COG1173	ab initio prediction:Prodigal:002006; similar to AA sequence:UniProtKB:P75799	Glutathione transport system permease protein GsiD
purA	forward	3.12	0.00075139	1710.95	3.12	1.13499	0.000125366	Chromosome	0.295926	3.83539	MBDGNAAM_04653	6.3.4.4	COG:COG0104	ab initio prediction:Prodigal:002006; similar to AA sequence:UniProtKB:P0A7D4	Adenylosuccinate synthetase
	forward	3.12	0.000756199	439.551	-3.12	-0.854679	0.00012633	Chromosome	0.22295	-3.83351	MBDGNAAM_03239			ab initio prediction:Prodigal:002006	hypothetical protein
ubiH	reverse	3.11	0.000773161	235.866	3.11	0.87173	0.000129329	Chromosome	0.227741	3.82773	MBDGNAAM_03132	1.14.13.-	COG:COG0654	ab initio prediction:Prodigal:002006; similar to AA sequence:UniProtKB:P25534	2-octaprenyl-6-methoxyphenol hydroxylase
degQ	forward	3.11	0.000783262	520.536	3.11	0.580761	0.000131187	Chromosome	0.151864	3.82422	MBDGNAAM_03577	3.4.21.107	COG:COG0265	ab initio prediction:Prodigal:002006; similar to AA sequence:UniProtKB:P39099	Periplasmic pH-dependent serine endoprotease DegQ
iaaA	forward	3.1	0.000794078	115.017	-3.1	-0.747192	0.000133168	Chromosome	0.195573	-3.82052	MBDGNAAM_00991	3.4.19.5	COG:COG1446	ab initio prediction:Prodigal:002006; similar to AA sequence:UniProtKB:P37595	Isoaspartyl peptidase
cyoC	reverse	3.1	0.000799913	1551.89	3.1	1.02552	0.000134612	Chromosome	0.268611	3.81786	MBDGNAAM_00645		COG:COG1845	ab initio prediction:Prodigal:002006; similar to AA sequence:UniProtKB:P0ABJ3	Cytochrome bo(3) ubiquinol oxidase subunit 3
gpFI	forward	3.1	0.000799913	36.4145	-3.1	-0.997353	0.000134661	Chromosome	0.261239	-3.81777	MBDGNAAM_01048			ab initio prediction:Prodigal:002006; similar to AA sequence:UniProtKB:Q02TE1	Putative prophage major tail sheath protein
glmM	reverse	3.1	0.000799913	286.013	3.1	0.606673	0.000134631	Chromosome	0.158905	3.81783	MBDGNAAM_03527	5.4.2.10	COG:COG1109	ab initio prediction:Prodigal:002006; similar to AA sequence:UniProtKB:P31120	Phosphoglucosamine mutase
purK	reverse	3.1	0.000800679	219.621	3.1	0.946373	0.000135476	Chromosome	0.247983	3.81629	MBDGNAAM_00733	6.3.4.18	COG:COG0026	ab initio prediction:Prodigal:002006; similar to AA sequence:UniProtKB:P09029	N5-carboxyaminoimidazole ribonucleotide synthase
rpsP	reverse	3.1	0.000800679	1204.57	3.1	1.13279	0.000135306	Chromosome	0.296808	3.81659	MBDGNAAM_02842		COG:COG0228	ab initio prediction:Prodigal:002006; similar to AA sequence:UniProtKB:P0A7T3	30S ribosomal protein S16
lsrK	forward	3.1	0.000800679	68.2338	-3.1	-0.869479	0.000135385	Chromosome	0.227824	-3.81645	MBDGNAAM_02970	2.7.1.189	COG:COG1070	ab initio prediction:Prodigal:002006; similar to AA sequence:UniProtKB:P77432	Autoinducer-2 kinase
	reverse	3.1	0.000800679	31.7285	-3.1	-0.726899	0.000134986	Chromosome	0.190428	-3.81718	MBDGNAAM_03051			ab initio prediction:Prodigal:002006	hypothetical protein
kdpA	reverse	3.1	0.000803111	58.0308	-3.1	-0.838673	0.000136129	Chromosome	0.21983	-3.8151	MBDGNAAM_00874		COG:COG2060	ab initio prediction:Prodigal:002006; similar to AA sequence:UniProtKB:P03959	Potassium-transporting ATPase potassium-binding subunit
cas3	forward	3.1	0.000803111	148.509	-3.1	-0.576979	0.000136231	Chromosome	0.151243	-3.81491	MBDGNAAM_01092	3.1.-.-	COG:COG1203	ab initio prediction:Prodigal:002006; similar to AA sequence:UniProtKB:Q6D0W9	CRISPR-associated nuclease/helicase Cas3 subtypeI-F/YPEST
yfeX	reverse	3.09	0.000809133	234.71	3.09	0.788115	0.000137426	Chromosome	0.206705	3.81276	MBDGNAAM_02683	1.11.1.-	COG:COG2837	ab initio prediction:Prodigal:002006; similar to AA sequence:UniProtKB:P76536	Dye-decolorizing peroxidase YfeX
pgtP	forward	3.09	0.000809707	76.7723	-3.09	-0.778235	0.000137697	Chromosome	0.204139	-3.81227	MBDGNAAM_03223		COG:COG2271	ab initio prediction:Prodigal:002006; similar to AA sequence:UniProtKB:P12681	Phosphoglycerate transporter protein
rnr	forward	3.09	0.000812132	1141.64	3.09	0.773157	0.000138283	Chromosome	0.202864	3.81122	MBDGNAAM_04655	3.1.13.1	COG:COG0557	ab initio prediction:Prodigal:002006; similar to AA sequence:UniProtKB:P21499	Ribonuclease R
gshA	reverse	3.09	0.000815725	772.946	3.09	0.634155	0.00013907	Chromosome	0.166453	3.80982	MBDGNAAM_02886	6.3.2.2	COG:COG2918	ab initio prediction:Prodigal:002006; similar to AA sequence:UniProtKB:P0A6W9	Glutamate--cysteine ligase
rpmB	reverse	3.09	0.00081649	1539.57	3.09	0.883339	0.000139375	Chromosome	0.231892	3.80927	MBDGNAAM_03991		COG:COG0227	ab initio prediction:Prodigal:002006; similar to AA sequence:UniProtKB:P0A7M2	50S ribosomal protein L28
dctM_1	reverse	3.08	0.000822729	59.9521	-3.08	-0.733393	0.000140616	Chromosome	0.192639	-3.80708	MBDGNAAM_00118		COG:COG1593	ab initio prediction:Prodigal:002006; similar to AA sequence:UniProtKB:Q9HU16	C4-dicarboxylate TRAP transporter large permeaseprotein DctM
	forward	3.08	0.000825697	88.4375	-3.08	-0.861569	0.000141477	Plasmid_1	0.226397	-3.80557	MBDGNAAM_00044			ab initio prediction:Prodigal:002006	hypothetical protein
dsbA	forward	3.08	0.000825697	335.576	3.08	0.715672	0.000141444	Chromosome	0.188056	3.80563	MBDGNAAM_04231		COG:COG0526	ab initio prediction:Prodigal:002006; similar to AA sequence:UniProtKB:P0AEG4	Thiol:disulfide interchange protein DsbA
cysK	forward	3.08	0.000826113	1739.95	-3.08	-1.16954	0.000141928	Chromosome	0.307387	-3.80478	MBDGNAAM_02669	2.5.1.47	COG:COG0031	ab initio prediction:Prodigal:002006; similar to AA sequence:UniProtKB:P0ABK5	Cysteine synthase A
	forward	3.08	0.000826113	21.956	-3.08	-1.04525	0.000142079	Chromosome	0.274739	-3.80452	MBDGNAAM_02674			ab initio prediction:Prodigal:002006	hypothetical protein
valS	reverse	3.08	0.000826113	1122.63	3.08	0.777217	0.00014184	Chromosome	0.204265	3.80494	MBDGNAAM_04735	6.1.1.9	COG:COG0525	ab initio prediction:Prodigal:002006; similar to AA sequence:UniProtKB:P07118	Valine--tRNA ligase
fdoH	reverse	3.08	0.000829043	1838.29	3.08	1.00297	0.000142761	Chromosome	0.263708	3.80334	MBDGNAAM_04264		COG:COG0437	ab initio prediction:Prodigal:002006; similar to AA sequence:UniProtKB:P0AAJ5	Formate dehydrogenase-O iron-sulfur subunit
cusA	forward	3.08	0.000829611	108.621	-3.08	-0.77046	0.000143036	Chromosome	0.2026	-3.80286	MBDGNAAM_00754		COG:COG3696	ab initio prediction:Prodigal:002006; similar to AA sequence:UniProtKB:P38054	Cation efflux system protein CusA
narL_2	forward	3.08	0.000831805	55.5863	3.08	0.484407	0.000143593	Chromosome	0.127412	3.8019	MBDGNAAM_02468		COG:COG2197	ab initio prediction:Prodigal:002006; similar to AA sequence:UniProtKB:P0AF28	Nitrate/nitrite response regulator protein NarL
	forward	3.08	0.000831938	23.2275	-3.08	-0.832486	0.000143794	Chromosome	0.218986	-3.80155	MBDGNAAM_01015			ab initio prediction:Prodigal:002006	hypothetical protein
	forward	3.08	0.00083584	57.7695	3.08	0.606621	0.000144647	Chromosome	0.159633	3.80008	MBDGNAAM_03596			ab initio prediction:Prodigal:002006	hypothetical protein
ymgD	reverse	3.08	0.000835984	54.3881	3.08	0.83265	0.000144851	Chromosome	0.219134	3.79973	MBDGNAAM_01463			ab initio prediction:Prodigal:002006; similar to AA sequence:UniProtKB:P0AB46	putative protein YmgD
dmsC_1	forward	3.07	0.000849592	91.6917	3.07	0.940956	0.000147391	Chromosome	0.247918	3.79542	MBDGNAAM_01110		COG:COG3302	ab initio prediction:Prodigal:002006; similar to AA sequence:UniProtKB:P18777	Anaerobic dimethyl sulfoxide reductase chain C
	forward	3.07	0.000854743	25.0937	-3.07	-1.05743	0.000148468	Chromosome	0.27874	-3.79362	MBDGNAAM_01402			ab initio prediction:Prodigal:002006	hypothetical protein
proC	reverse	3.07	0.000855229	162.109	3.07	0.527903	0.000148919	Chromosome	0.139183	3.79287	MBDGNAAM_00602	1.5.1.2	COG:COG0345	ab initio prediction:Prodigal:002006; similar to AA sequence:UniProtKB:P0A9L8	Pyrroline-5-carboxylate reductase
soxS	reverse	3.07	0.000855229	287.085	-3.07	-1.27336	0.000148821	Chromosome	0.335712	-3.79303	MBDGNAAM_04449			ab initio prediction:Prodigal:002006; similar to AA sequence:UniProtKB:P0A9E2	Regulatory protein SoxS
mgtS	forward	3.07	0.000855567	130.619	-3.07	-1.21658	0.000149161	Chromosome	0.320788	-3.79246	MBDGNAAM_01796			ab initio prediction:Prodigal:002006; similar to AA sequence:UniProtKB:A5A616	Small protein MgtS
sfaH	forward	3.07	0.000858148	48.1318	-3.07	-0.773008	0.000149794	Chromosome	0.203884	-3.79141	MBDGNAAM_01246			ab initio prediction:Prodigal:002006; similar to AA sequence:UniProtKB:P13431	S-fimbrial protein subunit SfaH
flgC_2	forward	3.07	0.000858935	10.8802	-3.07	-1.1473	0.000150116	Chromosome	0.302648	-3.79088	MBDGNAAM_01323		COG:COG1558	ab initio prediction:Prodigal:002006; similar to AA sequence:UniProtKB:P0A1I7	Flagellar basal-body rod protein FlgC
mopA	forward	3.06	0.000866574	742.682	3.06	0.587326	0.000151637	Chromosome	0.155034	3.78837	MBDGNAAM_02930		COG:COG2005	ab initio prediction:Prodigal:002006; similar to AA sequence:UniProtKB:Q08385	Molybdenum-pterin-binding protein MopA
yeiP	forward	3.06	0.000878191	96.1038	3.06	0.679054	0.000153857	Chromosome	0.179418	3.78476	MBDGNAAM_02446		COG:COG0231	ab initio prediction:Prodigal:002006; similar to AA sequence:UniProtKB:P0A6N8	Elongation factor P-like protein
rlmN	reverse	3.05	0.000882776	217.299	3.05	0.72333	0.00015485	Chromosome	0.191197	3.78316	MBDGNAAM_02754	2.1.1.192	COG:COG0820	ab initio prediction:Prodigal:002006; similar to AA sequence:UniProtKB:P36979	Dual-specificity RNA methyltransferase RlmN
gspD2	reverse	3.05	0.000888093	66.8407	-3.05	-0.845305	0.000155973	Chromosome	0.223545	-3.78136	MBDGNAAM_03314			ab initio prediction:Prodigal:002006; similar to AA sequence:UniProtKB:E3PJ86	Secretin GspD 2
pssA	forward	3.05	0.000891832	866.898	3.05	0.42405	0.00015682	Chromosome	0.112182	3.78001	MBDGNAAM_02816	2.7.8.8	COG:COG1502	ab initio prediction:Prodigal:002006; similar to AA sequence:UniProtKB:P23830	CDP-diacylglycerol--serine O-phosphatidyltransferase
mntH	reverse	3.05	0.000895667	236.2	-3.05	-0.76209	0.000157687	Chromosome	0.201684	-3.77864	MBDGNAAM_02647		COG:COG1914	ab initio prediction:Prodigal:002006; similar to AA sequence:UniProtKB:P0A769	Divalent metal cation transporter MntH
torS	reverse	3.05	0.000895865	97.5101	-3.05	-0.738436	0.000157913	Chromosome	0.195442	-3.77828	MBDGNAAM_01189	2.7.13.3	COG:COG0784	ab initio prediction:Prodigal:002006; similar to AA sequence:UniProtKB:P39453	Sensor protein TorS
panB	reverse	3.04	0.000910709	158.205	3.04	0.438262	0.000160725	Chromosome	0.11613	3.77389	MBDGNAAM_00306	2.1.2.11	COG:COG0413	ab initio prediction:Prodigal:002006; similar to AA sequence:UniProtKB:P31057	3-methyl-2-oxobutanoate hydroxymethyltransferase
	reverse	3.04	0.000912911	19.2169	3.04	1.15911	0.000161504	Chromosome	0.307239	3.77268	MBDGNAAM_00148			ab initio prediction:Prodigal:002006	hypothetical protein
ydeO	reverse	3.04	0.000912911	27.6285	-3.04	-1.23966	0.000161374	Chromosome	0.328573	-3.77288	MBDGNAAM_01730		COG:COG2207	ab initio prediction:Prodigal:002006; similar to AA sequence:UniProtKB:P76135	HTH-type transcriptional regulator YdeO
proS	reverse	3.03	0.000924463	618.03	3.03	0.688768	0.000163746	Chromosome	0.182734	3.76924	MBDGNAAM_00366	6.1.1.15	COG:COG0442	ab initio prediction:Prodigal:002006; similar to AA sequence:UniProtKB:P16659	Proline--tRNA ligase
entE	forward	3.03	0.000934842	158.12	3.03	0.904743	0.000165785	Chromosome	0.24023	3.76615	MBDGNAAM_00775	6.3.2.14	COG:COG1021	ab initio prediction:Prodigal:002006; similar to AA sequence:UniProtKB:P10378	Enterobactin synthase component E
torA	forward	3.03	0.000934867	88.7423	-3.03	-0.83809	0.000166058	Chromosome	0.222557	-3.76574	MBDGNAAM_01193	1.7.2.3	COG:COG0243	ab initio prediction:Prodigal:002006; similar to AA sequence:UniProtKB:P33225	Trimethylamine-N-oxide reductase 1
araG	reverse	3.03	0.000934867	363.611	3.03	1.40734	0.00016619	Chromosome	0.373741	3.76554	MBDGNAAM_02114	7.5.2.12	COG:COG1129	ab initio prediction:Prodigal:002006; similar to AA sequence:UniProtKB:P0AAF3	Arabinose import ATP-binding protein AraG
eamA	reverse	3.02	0.000948364	120.08	-3.02	-0.422922	0.000168792	Chromosome	0.11243	-3.76166	MBDGNAAM_01794		COG:COG0697	ab initio prediction:Prodigal:002006; similar to AA sequence:UniProtKB:P31125	putative amino-acid metabolite efflux pump
	forward	3.02	0.000949604	78.071	-3.02	-0.815662	0.000169397	Chromosome	0.216887	-3.76076	MBDGNAAM_02395			ab initio prediction:Prodigal:002006	hypothetical protein
dgkA	forward	3.02	0.000949604	83.2006	3.02	0.408721	0.00016942	Chromosome	0.108681	3.76073	MBDGNAAM_04422	2.7.1.107	COG:COG0818	ab initio prediction:Prodigal:002006; similar to AA sequence:UniProtKB:P0ABN1	Diacylglycerol kinase
mdtB	forward	3.02	0.000954624	128.446	-3.02	-0.526092	0.00017052	Chromosome	0.139951	-3.75911	MBDGNAAM_02356		COG:COG0841	ab initio prediction:Prodigal:002006; similar to AA sequence:UniProtKB:Q0TG15	Multidrug resistance protein MdtB
mnmA	reverse	3.01	0.000966516	169.901	3.01	0.664459	0.000172973	Chromosome	0.176928	3.75553	MBDGNAAM_01381	2.8.1.13	COG:COG0482	ab initio prediction:Prodigal:002006; similar to AA sequence:UniProtKB:P25745	tRNA-specific 2-thiouridylase MnmA
infB	reverse	3.01	0.000966516	2434.81	3.01	0.856655	0.000173058	Chromosome	0.228112	3.75541	MBDGNAAM_03519		COG:COG0532	ab initio prediction:Prodigal:002006; similar to AA sequence:UniProtKB:P0A705	Translation initiation factor IF-2
tfaE	forward	3.01	0.000975678	24.111	-3.01	-0.757261	0.000174907	Chromosome	0.201788	-3.75275	MBDGNAAM_01047			ab initio prediction:Prodigal:002006; similar to AA sequence:UniProtKB:P09153	Prophage tail fiber assembly protein TfaE
rsmE	forward	3.01	0.000979248	123.317	3.01	0.566281	0.000175757	Chromosome	0.150946	3.75153	MBDGNAAM_03171	2.1.1.193	COG:COG1385	ab initio prediction:Prodigal:002006; similar to AA sequence:UniProtKB:P0AGL7	Ribosomal RNA small subunit methyltransferase E
arnC_2	forward	3.01	0.000981167	160.353	3.01	1.07557	0.000176312	Chromosome	0.286762	3.75074	MBDGNAAM_02529	2.4.2.53	COG:COG0463	ab initio prediction:Prodigal:002006; similar to AA sequence:UniProtKB:P77757	Undecaprenyl-phosphate 4-deoxy-4-formamido-L-arabinose transferase
ydiM	forward	3.01	0.000982256	39.543	-3.01	-1.00194	0.000176718	Chromosome	0.267171	-3.75017	MBDGNAAM_01916			ab initio prediction:Prodigal:002006; similar to AA sequence:UniProtKB:P76197	Inner membrane transport protein YdiM
ppiA	reverse	3.01	0.000984824	377.146	3.01	0.846419	0.000177391	Chromosome	0.225759	3.74921	MBDGNAAM_03712	5.2.1.8	COG:COG0652	ab initio prediction:Prodigal:002006; similar to AA sequence:UniProtKB:P0AFL3	Peptidyl-prolyl cis-trans isomerase A
	reverse	3.01	0.000985667	109.875	-3.01	-1.42594	0.000177754	Chromosome	0.380382	-3.7487	MBDGNAAM_00545			ab initio prediction:Prodigal:002006	hypothetical protein
pepN	forward	3	0.000999136	2162.79	3	0.7656	0.000180479	Chromosome	0.204439	3.74488	MBDGNAAM_01143	3.4.11.2	COG:COG0308	ab initio prediction:Prodigal:002006; similar to AA sequence:UniProtKB:P04825	Aminopeptidase N
rbsR	forward	3	0.000999136	194.735	3	0.473252	0.000180611	Chromosome	0.126379	3.7447	MBDGNAAM_04110		COG:COG1609	ab initio prediction:Prodigal:002006; similar to AA sequence:UniProtKB:P0ACQ0	Ribose operon repressor
btuB_1	reverse	3	0.00100636	108.932	-3	-0.621324	0.000182133	Chromosome	0.166014	-3.74259	MBDGNAAM_01487			ab initio prediction:Prodigal:002006; protein motif:HAMAP:MF_01531	Vitamin B12 transporter BtuB
hisH	forward	2.99	0.00102562	121.976	2.99	0.70754	0.00018599	Chromosome	0.189317	3.73732	MBDGNAAM_02301	4.3.2.10	COG:COG0118	ab initio prediction:Prodigal:002006; similar to AA sequence:UniProtKB:P60595	Imidazole glycerol phosphate synthase subunit HisH
nuoI	reverse	2.99	0.00102562	635.863	2.99	0.999982	0.000186057	Chromosome	0.267573	3.73723	MBDGNAAM_02553	7.1.1.-	COG:COG1143	ab initio prediction:Prodigal:002006; similar to AA sequence:UniProtKB:P0AFD6	NADH-quinone oxidoreductase subunit I
oleD_1	reverse	2.99	0.00102761	85.8272	2.99	0.448218	0.000187041	Chromosome	0.119976	3.73591	MBDGNAAM_01076	1.1.1.412	COG:COG0451	ab initio prediction:Prodigal:002006; similar to AA sequence:UniProtKB:Q8EG63	2-alkyl-3-oxoalkanoate reductase
caiA_2	forward	2.99	0.00102761	35.4162	-2.99	-0.742415	0.000187078	Chromosome	0.198727	-3.73586	MBDGNAAM_01921	1.3.8.13	COG:COG1960	ab initio prediction:Prodigal:002006; similar to AA sequence:UniProtKB:P60584	Crotonobetainyl-CoA reductase
nfo	forward	2.99	0.00102761	196.698	2.99	0.569002	0.000186889	Chromosome	0.152298	3.73611	MBDGNAAM_02434	3.1.21.2	COG:COG0648	ab initio prediction:Prodigal:002006; similar to AA sequence:UniProtKB:P0A6C1	Endonuclease 4
fumB	reverse	2.98	0.00104809	146.502	2.98	1.14466	0.000191031	Chromosome	0.306832	3.73059	MBDGNAAM_04518	4.2.1.2	COG:COG1838	ab initio prediction:Prodigal:002006; similar to AA sequence:UniProtKB:P14407	Fumarate hydratase class I, anaerobic
fliA	reverse	2.98	0.00105632	24.6364	-2.98	-0.863397	0.000192758	Chromosome	0.231578	-3.72832	MBDGNAAM_02136		COG:COG1191	ab initio prediction:Prodigal:002006; similar to AA sequence:UniProtKB:P0AEM6	RNA polymerase sigma factor FliA
lptG_1	reverse	2.97	0.00106018	63.05	-2.97	-0.807337	0.000193689	Chromosome	0.216612	-3.72711	MBDGNAAM_03331		COG:COG0795	ab initio prediction:Prodigal:002006; similar to AA sequence:UniProtKB:P0ADC6	Lipopolysaccharide export system permease protein LptG
yeaR	reverse	2.97	0.00106473	16.532	-2.97	-1.11356	0.000194748	Chromosome	0.298883	-3.72573	MBDGNAAM_02020		COG:COG3615	ab initio prediction:Prodigal:002006; similar to AA sequence:UniProtKB:P64488	putative protein YeaR
yagU	forward	2.96	0.00108477	100.138	2.96	0.768193	0.000198878	Chromosome	0.206479	3.72044	MBDGNAAM_00516		COG:COG3477	ab initio prediction:Prodigal:002006; similar to AA sequence:UniProtKB:P0AAA1	Inner membrane protein YagU
emrA	forward	2.96	0.00108477	109.107	2.96	0.491753	0.000198687	Chromosome	0.132167	3.72068	MBDGNAAM_02881		COG:COG1566	ab initio prediction:Prodigal:002006; similar to AA sequence:UniProtKB:P27303	Multidrug export protein EmrA
	forward	2.96	0.00108822	137.165	2.96	0.590456	0.000199744	Chromosome	0.158753	3.71934	MBDGNAAM_04163			ab initio prediction:Prodigal:002006	hypothetical protein
	reverse	2.96	0.0010888	341.129	2.96	1.34127	0.000200083	Chromosome	0.360663	3.71891	MBDGNAAM_03101			ab initio prediction:Prodigal:002006	hypothetical protein
moaE	forward	2.96	0.00110379	51.3238	2.96	0.620378	0.000203075	Chromosome	0.166986	3.71516	MBDGNAAM_00950	2.8.1.12	COG:COG0314	ab initio prediction:Prodigal:002006; similar to AA sequence:UniProtKB:P30749	Molybdopterin synthase catalytic subunit
kptA	forward	2.96	0.00110403	52.3492	-2.96	-0.52754	0.000203356	Chromosome	0.14201	-3.71481	MBDGNAAM_00097	2.7.1.-	COG:COG1859	ab initio prediction:Prodigal:002006; similar to AA sequence:UniProtKB:A3DJX6	putative RNA 2'-phosphotransferase
klcA_1	forward	2.95	0.00111223	16.276	-2.95	-1.14931	0.000205105	Chromosome	0.309566	-3.71264	MBDGNAAM_01273			ab initio prediction:Prodigal:002006; similar to AA sequence:UniProtKB:P52603	Antirestriction protein KlcA
feoB	forward	2.95	0.00111342	686.321	2.95	1.10993	0.000205563	Chromosome	0.299004	3.71208	MBDGNAAM_03752		COG:COG0370	ab initio prediction:Prodigal:002006; similar to AA sequence:UniProtKB:P33650	Fe(2+) transporter FeoB
rhlB	reverse	2.95	0.00112163	789.016	2.95	0.576046	0.000207319	Chromosome	0.155272	3.70993	MBDGNAAM_04130	3.6.4.13	COG:COG0513	ab initio prediction:Prodigal:002006; similar to AA sequence:UniProtKB:P0A8J8	ATP-dependent RNA helicase RhlB
dsbD	reverse	2.95	0.00112452	236.895	2.95	0.364491	0.000208093	Chromosome	0.0982724	3.70898	MBDGNAAM_04612	1.8.1.8	COG:COG4232	ab initio prediction:Prodigal:002006; similar to AA sequence:UniProtKB:P36655	Thiol:disulfide interchange protein DsbD
hybC	reverse	2.95	0.00112514	202.741	2.95	0.906558	0.000208448	Chromosome	0.244451	3.70855	MBDGNAAM_03346	1.12.99.6	COG:COG0374	ab initio prediction:Prodigal:002006; similar to AA sequence:UniProtKB:P0ACE0	Hydrogenase-2 large chain
aphA	forward	2.95	0.00112731	382.11	2.95	0.69364	0.000209092	Chromosome	0.187077	3.70777	MBDGNAAM_04442	3.1.3.2	COG:COG3700	ab initio prediction:Prodigal:002006; similar to AA sequence:UniProtKB:P0AE22	Class B acid phosphatase
ytfP	forward	2.95	0.00113111	546.726	-2.95	-0.564966	0.000210039	Chromosome	0.15242	-3.70663	MBDGNAAM_04704		COG:COG2105	ab initio prediction:Prodigal:002006; similar to AA sequence:UniProtKB:P0AE48	Gamma-glutamylcyclotransferase family protein YtfP
prmA	forward	2.94	0.00113758	126.093	2.94	0.330092	0.000211484	Chromosome	0.0890962	3.70489	MBDGNAAM_03609	2.1.1.-	COG:COG2264	ab initio prediction:Prodigal:002006; similar to AA sequence:UniProtKB:P0A8T1	Ribosomal protein L11 methyltransferase
trpS	reverse	2.94	0.00114625	449.13	2.94	0.693388	0.000213341	Chromosome	0.187267	3.70267	MBDGNAAM_03727	6.1.1.2	COG:COG0180	ab initio prediction:Prodigal:002006; similar to AA sequence:UniProtKB:P00954	Tryptophan--tRNA ligase
ssuA	reverse	2.94	0.00114988	92.4799	-2.94	-1.19475	0.000214263	Chromosome	0.322769	-3.70158	MBDGNAAM_01147			ab initio prediction:Prodigal:002006; similar to AA sequence:UniProtKB:P75853	Putative aliphatic sulfonates-binding protein
pgl	forward	2.94	0.00115265	862.478	2.94	0.738722	0.000215027	Chromosome	0.199618	3.70068	MBDGNAAM_00931	3.1.1.31	COG:COG2706	ab initio prediction:Prodigal:002006; similar to AA sequence:UniProtKB:P52697	6-phosphogluconolactonase
glyS	reverse	2.93	0.00116906	1088.43	2.93	0.815796	0.000218338	Chromosome	0.220676	3.6968	MBDGNAAM_03918	6.1.1.14	COG:COG0751	ab initio prediction:Prodigal:002006; similar to AA sequence:UniProtKB:P00961	Glycine--tRNA ligase beta subunit
moaA	forward	2.93	0.00117397	394.556	2.93	0.533095	0.000219506	Chromosome	0.144257	3.69544	MBDGNAAM_00946	4.1.99.22	COG:COG2896	ab initio prediction:Prodigal:002006; similar to AA sequence:UniProtKB:P30745	GTP 3',8-cyclase
intA_4	forward	2.93	0.00118068	200.641	2.93	0.442807	0.000221014	Chromosome	0.119882	3.6937	MBDGNAAM_02238		COG:COG0582	ab initio prediction:Prodigal:002006; similar to AA sequence:UniProtKB:P32053	Prophage integrase IntA
	forward	2.92	0.00119926	16.9005	-2.92	-0.865819	0.000224897	Chromosome	0.234686	-3.68927	MBDGNAAM_02961			ab initio prediction:Prodigal:002006	hypothetical protein
	reverse	2.92	0.00119926	135.495	2.92	0.566883	0.000225005	Chromosome	0.153662	3.68915	MBDGNAAM_03392			ab initio prediction:Prodigal:002006	hypothetical protein
	forward	2.92	0.00120074	152.279	-2.92	-0.87759	0.000226056	Plasmid_1	0.237961	-3.68796	MBDGNAAM_00045			ab initio prediction:Prodigal:002006	hypothetical protein
fliD_2	forward	2.92	0.00120074	51.6715	-2.92	-0.717797	0.000226	Chromosome	0.194629	-3.68803	MBDGNAAM_02138		COG:COG1345	ab initio prediction:Prodigal:002006; similar to AA sequence:UniProtKB:P24216	Flagellar hook-associated protein 2
ompR	reverse	2.92	0.00120074	602.025	2.92	0.581707	0.000225622	Chromosome	0.15771	3.68845	MBDGNAAM_03748			ab initio prediction:Prodigal:002006; similar to AA sequence:UniProtKB:P0AA16	Transcriptional regulatory protein OmpR
gstB	reverse	2.92	0.00121187	374.629	2.92	0.635501	0.00022841	Chromosome	0.172441	3.68533	MBDGNAAM_01001	2.5.1.18	COG:COG0625	ab initio prediction:Prodigal:002006; similar to AA sequence:UniProtKB:P0ACA7	Glutathione S-transferase GstB
argS	forward	2.91	0.00122859	413.849	2.91	0.641684	0.000231825	Chromosome	0.174298	3.68154	MBDGNAAM_02094	6.1.1.19	COG:COG0018	ab initio prediction:Prodigal:002006; similar to AA sequence:UniProtKB:P11875	Arginine--tRNA ligase
pgaC	reverse	2.91	0.0012287	60.0227	-2.91	-0.896331	0.000232109	Chromosome	0.243487	-3.68123	MBDGNAAM_01217	2.4.1.-	COG:COG1215	ab initio prediction:Prodigal:002006; similar to AA sequence:UniProtKB:P75905	Poly-beta-1,6-N-acetyl-D-glucosamine synthase
fliO	forward	2.91	0.00123321	14.6893	-2.91	-0.970216	0.000233456	Chromosome	0.263663	-3.67976	MBDGNAAM_02160		COG:COG3190	ab initio prediction:Prodigal:002006; similar to AA sequence:UniProtKB:P0A1L1	Flagellar protein FliO
ubiI	reverse	2.91	0.00123321	207.667	2.91	0.537538	0.000233488	Chromosome	0.146081	3.67972	MBDGNAAM_03131	1.14.13.240	COG:COG0654	ab initio prediction:Prodigal:002006; similar to AA sequence:UniProtKB:P25535	2-octaprenylphenol hydroxylase
topA_1	forward	2.9	0.0012651	1531.07	2.9	0.719228	0.000239797	Chromosome	0.195819	3.67292	MBDGNAAM_01571	5.6.2.1	COG:COG0550	ab initio prediction:Prodigal:002006; similar to AA sequence:UniProtKB:P06612	DNA topoisomerase 1
mdfA	forward	2.9	0.00126948	59.5412	-2.9	-0.624642	0.000240899	Chromosome	0.170121	-3.67175	MBDGNAAM_01005			ab initio prediction:Prodigal:002006; similar to AA sequence:UniProtKB:P0AEY8	Multidrug transporter MdfA
tolC	forward	2.9	0.00127152	3946.7	2.9	0.646916	0.00024156	Chromosome	0.176221	3.67105	MBDGNAAM_03396		COG:COG1538	ab initio prediction:Prodigal:002006; similar to AA sequence:UniProtKB:P02930	Outer membrane protein TolC
surE	reverse	2.89	0.001286	156.045	2.89	0.689295	0.000244584	Chromosome	0.187928	3.66786	MBDGNAAM_02945	3.1.3.5	COG:COG0496	ab initio prediction:Prodigal:002006; similar to AA sequence:UniProtKB:P0A840	5'/3'-nucleotidase SurE
citG	reverse	2.89	0.00128672	29.3873	-2.89	-0.974886	0.000245073	Chromosome	0.265828	-3.66735	MBDGNAAM_00794	2.4.2.52	COG:COG1767	ab initio prediction:Prodigal:002006; similar to AA sequence:UniProtKB:P77231	2-(5''-triphosphoribosyl)-3'-dephosphocoenzyme-Asynthase
	forward	2.89	0.00128672	4.92443	-2.89	-1.16601	0.000245274	Chromosome	0.317961	-3.66714	MBDGNAAM_03284			ab initio prediction:Prodigal:002006	hypothetical protein
xerC_2	reverse	2.89	0.00129004	56.0302	-2.89	-0.799028	0.000246211	Chromosome	0.217946	-3.66617	MBDGNAAM_01010			ab initio prediction:Prodigal:002006; protein motif:HAMAP:MF_01808	Tyrosine recombinase XerC
thrS	reverse	2.89	0.00129004	5591.05	2.89	0.687381	0.000246459	Chromosome	0.187506	3.66591	MBDGNAAM_01945	6.1.1.3	COG:COG0441	ab initio prediction:Prodigal:002006; similar to AA sequence:UniProtKB:P0A8M3	Threonine--tRNA ligase
kpsM	reverse	2.89	0.00129262	99.0677	2.89	1.07196	0.000247229	Chromosome	0.292476	3.66511	MBDGNAAM_03304		COG:COG1682	ab initio prediction:Prodigal:002006; similar to AA sequence:UniProtKB:P23889	Polysialic acid transport protein KpsM
araD	reverse	2.89	0.00129411	141.015	2.89	1.45811	0.000247844	Chromosome	0.397904	3.66448	MBDGNAAM_00231	5.1.3.4	COG:COG0235	ab initio prediction:Prodigal:002006; similar to AA sequence:UniProtKB:P08203	L-ribulose-5-phosphate 4-epimerase AraD
cheR	reverse	2.89	0.00129411	26.2174	-2.89	-0.694896	0.000248067	Chromosome	0.189642	-3.66425	MBDGNAAM_02101	2.1.1.80		ab initio prediction:Prodigal:002006; similar to AA sequence:UniProtKB:P07801	Chemotaxis protein methyltransferase
leuC_2	forward	2.89	0.00130016	74.6418	-2.89	-0.725953	0.000249505	Chromosome	0.198198	-3.66277	MBDGNAAM_00935	4.2.1.33		ab initio prediction:Prodigal:002006; protein motif:HAMAP:MF_01027	3-isopropylmalate dehydratase large subunit
	reverse	2.88	0.00130803	21.0256	-2.88	-0.966837	0.000251296	Chromosome	0.264096	-3.66094	MBDGNAAM_00809			ab initio prediction:Prodigal:002006	hypothetical protein
purT	forward	2.88	0.00132167	178.404	2.88	0.815944	0.0002542	Chromosome	0.223058	3.65799	MBDGNAAM_02066	2.1.2.-	COG:COG0027	ab initio prediction:Prodigal:002006; similar to AA sequence:UniProtKB:P33221	Formate-dependent phosphoribosylglycinamide formyltransferase
cyoD	reverse	2.88	0.00132508	1164.37	2.88	0.950643	0.000255139	Chromosome	0.259948	3.65705	MBDGNAAM_00644		COG:COG3125	ab initio prediction:Prodigal:002006; similar to AA sequence:UniProtKB:P0ABJ6	Cytochrome bo(3) ubiquinol oxidase subunit 4
fdrA_1	forward	2.88	0.00132551	52.1182	-2.88	-0.883443	0.000255506	Chromosome	0.241597	-3.65668	MBDGNAAM_00557		COG:COG0074	ab initio prediction:Prodigal:002006; similar to AA sequence:UniProtKB:Q47208	Protein FdrA
	reverse	2.88	0.00132801	850.874	2.88	0.574721	0.000256272	Chromosome	0.157203	3.65591	MBDGNAAM_03914			ab initio prediction:Prodigal:002006	hypothetical protein
mggB_1	reverse	2.88	0.0013314	99.7106	-2.88	-0.846264	0.000257212	Chromosome	0.231538	-3.65497	MBDGNAAM_04311	3.1.3.-	COG:COG0737	ab initio prediction:Prodigal:002006; similar to AA sequence:UniProtKB:A9BJC1	Mannosylglucosyl-3-phosphoglycerate phosphatase
ribB	reverse	2.87	0.00133926	894.288	-2.87	-1.11635	0.000259018	Chromosome	0.305583	-3.65317	MBDGNAAM_03409	4.1.99.12	COG:COG0108	ab initio prediction:Prodigal:002006; similar to AA sequence:UniProtKB:P0A7J0	3,4-dihydroxy-2-butanone 4-phosphate synthase
	forward	2.87	0.00134032	147.92	-2.87	-0.579853	0.000259878	Chromosome	0.158763	-3.65232	MBDGNAAM_00499			ab initio prediction:Prodigal:002006	hypothetical protein
oleD_2	forward	2.87	0.00134032	30.4513	-2.87	-0.917264	0.000259567	Chromosome	0.251124	-3.65263	MBDGNAAM_03328	1.1.1.412	COG:COG0451	ab initio prediction:Prodigal:002006; similar to AA sequence:UniProtKB:B2FI29	2-alkyl-3-oxoalkanoate reductase
mdtE	forward	2.87	0.00134032	68.9668	-2.87	-0.85465	0.000260084	Chromosome	0.234015	-3.65212	MBDGNAAM_03870			ab initio prediction:Prodigal:002006; similar to AA sequence:UniProtKB:P37636	Multidrug resistance protein MdtE
	reverse	2.87	0.00134496	18.4512	-2.87	-0.777757	0.000261273	Chromosome	0.213029	-3.65095	MBDGNAAM_03213		COG:COG3385	ab initio prediction:Prodigal:002006; similar to AA sequence:ISfinder:IS4	IS4 family transposase IS4
secB	reverse	2.87	0.00135426	719.227	2.87	0.596454	0.00026337	Chromosome	0.163462	3.6489	MBDGNAAM_03966		COG:COG1952	ab initio prediction:Prodigal:002006; similar to AA sequence:UniProtKB:P0AG86	Protein-export protein SecB
pduF	reverse	2.87	0.00136039	32.1336	-2.87	-0.893157	0.000264852	Chromosome	0.244872	-3.64745	MBDGNAAM_02267		COG:COG0580	ab initio prediction:Prodigal:002006; similar to AA sequence:UniProtKB:P37451	Propanediol diffusion facilitator
aaeB_2	reverse	2.87	0.00136188	102.249	-2.87	-0.653337	0.000265725	Chromosome	0.179163	-3.64661	MBDGNAAM_03583		COG:COG1289	ab initio prediction:Prodigal:002006; similar to AA sequence:UniProtKB:P46481	p-hydroxybenzoic acid efflux pump subunit AaeB
atpH	reverse	2.87	0.00136188	1199.69	2.87	1.05809	0.000265444	Chromosome	0.290137	3.64688	MBDGNAAM_04092		COG:COG0712	ab initio prediction:Prodigal:002006; similar to AA sequence:UniProtKB:P0ABA4	ATP synthase subunit delta
ampD	forward	2.86	0.0013703	123.363	2.86	0.608977	0.000267661	Chromosome	0.167084	3.64474	MBDGNAAM_00278	3.5.1.28	COG:COG3023	ab initio prediction:Prodigal:002006; similar to AA sequence:UniProtKB:P13016	1,6-anhydro-N-acetylmuramyl-L-alanine amidase AmpD
tdh_1	forward	2.86	0.00137219	30.7619	-2.86	-0.919247	0.000268326	Chromosome	0.252256	-3.6441	MBDGNAAM_01610	1.1.1.103		ab initio prediction:Prodigal:002006; protein motif:HAMAP:MF_00627	L-threonine 3-dehydrogenase
dtpB	forward	2.86	0.00139176	305.925	2.86	0.797329	0.00027245	Chromosome	0.219036	3.64018	MBDGNAAM_03846		COG:COG3104	ab initio prediction:Prodigal:002006; similar to AA sequence:UniProtKB:P36837	Dipeptide and tripeptide permease B
lutA_1	forward	2.86	0.0013963	93.0091	2.86	0.856377	0.000273837	Chromosome	0.235341	3.63887	MBDGNAAM_00538		COG:COG0247	ab initio prediction:Prodigal:002006; similar to AA sequence:UniProtKB:O07020	Lactate utilization protein A
yusV_1	reverse	2.86	0.0013963	31.0387	-2.86	-1.06097	0.000273937	Chromosome	0.291574	-3.63878	MBDGNAAM_03216		COG:COG1120	ab initio prediction:Prodigal:002006; similar to AA sequence:UniProtKB:O32188	putative siderophore transport system ATP-binding protein YusV
bioF_2	forward	2.85	0.00139799	56.5545	-2.85	-0.637281	0.000274567	Chromosome	0.175165	-3.63818	MBDGNAAM_03330	2.3.1.47		ab initio prediction:Prodigal:002006; similar to AA sequence:UniProtKB:P22806	8-amino-7-oxononanoate synthase
rplY	forward	2.85	0.00140174	436.722	2.85	1.13133	0.000275904	Chromosome	0.311066	3.63693	MBDGNAAM_02460		COG:COG1825	ab initio prediction:Prodigal:002006; similar to AA sequence:UniProtKB:P68919	50S ribosomal protein L25
aroB	reverse	2.85	0.00140174	552.998	2.85	0.65986	0.000275646	Chromosome	0.181421	3.63717	MBDGNAAM_03732	4.2.3.4	COG:COG0337	ab initio prediction:Prodigal:002006; similar to AA sequence:UniProtKB:P07639	3-dehydroquinate synthase
dxs	reverse	2.85	0.00142139	335.443	2.85	0.517313	0.000280258	Chromosome	0.142397	3.6329	MBDGNAAM_00635	2.2.1.7	COG:COG1154	ab initio prediction:Prodigal:002006; similar to AA sequence:UniProtKB:P77488	1-deoxy-D-xylulose-5-phosphate synthase
	forward	2.85	0.00142139	37.8803	2.85	0.726148	0.000280381	Chromosome	0.199887	3.63278	MBDGNAAM_02511			ab initio prediction:Prodigal:002006	hypothetical protein
pikAV_2	reverse	2.85	0.00142366	201.751	2.85	0.476169	0.000281134	Chromosome	0.131101	3.63209	MBDGNAAM_02240	3.1.2.-		ab initio prediction:Prodigal:002006; similar to AA sequence:UniProtKB:Q9ZGI1	Thioesterase PikA5
	forward	2.85	0.00142492	20.3782	-2.85	-0.879425	0.000281688	Chromosome	0.24216	-3.63158	MBDGNAAM_01438			ab initio prediction:Prodigal:002006	hypothetical protein
cusB	forward	2.85	0.00142833	34.092	-2.85	-0.812952	0.000282974	Chromosome	0.223929	-3.63041	MBDGNAAM_00753			ab initio prediction:Prodigal:002006; similar to AA sequence:UniProtKB:P77239	Cation efflux system protein CusB
pduC	forward	2.85	0.00142833	54.1388	-2.85	-0.806516	0.000282755	Chromosome	0.222143	-3.63061	MBDGNAAM_02270	4.2.1.28	COG:COG4909	ab initio prediction:Prodigal:002006; similar to AA sequence:UniProtKB:P37450	Propanediol dehydratase large subunit
pldA	forward	2.84	0.00142946	206.266	2.84	0.568981	0.000283503	Chromosome	0.156747	3.62993	MBDGNAAM_04174	3.1.1.32	COG:COG2829	ab initio prediction:Prodigal:002006; similar to AA sequence:UniProtKB:P0A921	Phospholipase A1
ycjU	forward	2.84	0.00143854	20.7027	-2.84	-1.0166	0.000285613	Chromosome	0.280208	-3.62801	MBDGNAAM_01614	5.4.2.6	COG:COG0637	ab initio prediction:Prodigal:002006; similar to AA sequence:UniProtKB:P77366	Beta-phosphoglucomutase
ygcS_2	reverse	2.84	0.00144022	49.0849	-2.84	-0.899624	0.000286564	Chromosome	0.248025	-3.62715	MBDGNAAM_02966			ab initio prediction:Prodigal:002006; similar to AA sequence:UniProtKB:Q46909	Inner membrane metabolite transport protein YgcS
rbsK_1	reverse	2.84	0.00144022	129.658	-2.84	-0.882453	0.000286265	Chromosome	0.243273	-3.62742	MBDGNAAM_03264	2.7.1.15		ab initio prediction:Prodigal:002006; similar to AA sequence:UniProtKB:A0A0H2WZY4	Ribokinase
bioD1_2	reverse	2.84	0.00144041	275.36	2.84	1.14356	0.000286938	Chromosome	0.315307	3.62682	MBDGNAAM_01817	6.3.3.3	COG:COG0132	ab initio prediction:Prodigal:002006; similar to AA sequence:UniProtKB:P13000	ATP-dependent dethiobiotin synthetase BioD 1
dapE	forward	2.84	0.00144041	237.919	2.84	0.3433	0.000287218	Chromosome	0.0946627	3.62656	MBDGNAAM_02715	3.5.1.18	COG:COG0624	ab initio prediction:Prodigal:002006; similar to AA sequence:UniProtKB:P0AED7	Succinyl-diaminopimelate desuccinylase
cspD	reverse	2.84	0.00144432	3896.15	-2.84	-0.87583	0.000288307	Chromosome	0.241569	-3.62559	MBDGNAAM_01088		COG:COG1278	ab initio prediction:Prodigal:002006; similar to AA sequence:UniProtKB:P0A968	Cold shock-like protein CspD
	reverse	2.83	0.00147414	59.0816	-2.83	-0.770979	0.000294575	Chromosome	0.212976	-3.62002	MBDGNAAM_04318			ab initio prediction:Prodigal:002006	hypothetical protein
	reverse	2.83	0.00147611	145.526	2.83	0.971904	0.000295285	Chromosome	0.268526	3.6194	MBDGNAAM_03840			ab initio prediction:Prodigal:002006	hypothetical protein
	reverse	2.83	0.0014845	12.0472	-2.83	-1.09615	0.000297282	Chromosome	0.303	-3.61766	MBDGNAAM_01265			ab initio prediction:Prodigal:002006; similar to AA sequence:ISfinder:IS682	IS66 family transposase IS682
mshA	reverse	2.83	0.00149514	41.3811	-2.83	-0.914915	0.000299732	Chromosome	0.253051	-3.61553	MBDGNAAM_02325	2.4.1.250		ab initio prediction:Prodigal:002006; protein motif:HAMAP:MF_01695	D-inositol-3-phosphate glycosyltransferase
glgA	reverse	2.82	0.00150808	1599.82	2.82	0.864033	0.000302649	Chromosome	0.239144	3.61302	MBDGNAAM_03780	2.4.1.21	COG:COG0297	ab initio prediction:Prodigal:002006; similar to AA sequence:UniProtKB:P0A6U8	Glycogen synthase
tgt	forward	2.82	0.00150938	779.794	2.82	0.861535	0.000303234	Chromosome	0.238486	3.61252	MBDGNAAM_00621	2.4.2.29	COG:COG0343	ab initio prediction:Prodigal:002006; similar to AA sequence:UniProtKB:P0A847	Queuine tRNA-ribosyltransferase
flhA_1	reverse	2.82	0.00152303	69.7919	-2.82	-0.733605	0.000306303	Chromosome	0.20322	-3.60991	MBDGNAAM_00424		COG:COG1298	ab initio prediction:Prodigal:002006; similar to AA sequence:UniProtKB:P40729	Flagellar biosynthesis protein FlhA
rbfA	reverse	2.82	0.00152889	227.425	2.82	0.865816	0.000307809	Chromosome	0.239929	3.60864	MBDGNAAM_03518		COG:COG0858	ab initio prediction:Prodigal:002006; similar to AA sequence:UniProtKB:P0A7G2	30S ribosome-binding factor
ybhQ	forward	2.81	0.00153563	491.825	-2.81	-0.574818	0.00031048	Chromosome	0.159389	-3.60639	MBDGNAAM_00956			ab initio prediction:Prodigal:002006; similar to AA sequence:UniProtKB:P0AAW5	Inner membrane protein YbhQ
	reverse	2.81	0.00153563	1024.08	2.81	1.09543	0.000310381	Chromosome	0.30374	3.60648	MBDGNAAM_01729			ab initio prediction:Prodigal:002006	hypothetical protein
dedA	reverse	2.81	0.00153563	136.495	2.81	0.689523	0.000309815	Chromosome	0.191165	3.60695	MBDGNAAM_02590		COG:COG0586	ab initio prediction:Prodigal:002006; similar to AA sequence:UniProtKB:P0ABP6	Protein DedA
selB	reverse	2.81	0.00153563	161.212	2.81	0.49367	0.00031037	Chromosome	0.136884	3.60649	MBDGNAAM_03948		COG:COG3276	ab initio prediction:Prodigal:002006; similar to AA sequence:UniProtKB:P14081	Selenocysteine-specific elongation factor
sfaG	forward	2.81	0.0015494	37.3688	-2.81	-0.796054	0.000313929	Chromosome	0.22091	-3.60353	MBDGNAAM_01244			ab initio prediction:Prodigal:002006; similar to AA sequence:UniProtKB:P13429	S-fimbrial protein subunit SfaG
gss	reverse	2.81	0.0015494	230.027	2.81	0.344301	0.000313654	Chromosome	0.0955395	3.60375	MBDGNAAM_03340		COG:COG0754	ab initio prediction:Prodigal:002006; similar to AA sequence:UniProtKB:P0AES0	Bifunctional glutathionylspermidine synthetase/amidase
miaB	reverse	2.81	0.00155969	244.891	2.81	0.618102	0.000316348	Chromosome	0.171622	3.60153	MBDGNAAM_00835	2.8.4.3	COG:COG0621	ab initio prediction:Prodigal:002006; similar to AA sequence:UniProtKB:P0AEI1	tRNA-2-methylthio-N(6)-dimethylallyladenosine synthase
araH	reverse	2.81	0.00156172	152.22	2.81	1.21949	0.000317094	Chromosome	0.338662	3.60092	MBDGNAAM_02113		COG:COG1172	ab initio prediction:Prodigal:002006; similar to AA sequence:UniProtKB:P0AE26	L-arabinose transport system permease protein AraH
mnmE	forward	2.81	0.00156428	176.748	2.81	0.479797	0.000317949	Chromosome	0.133269	3.60022	MBDGNAAM_04065	3.6.-.-	COG:COG0486	ab initio prediction:Prodigal:002006; similar to AA sequence:UniProtKB:P25522	tRNA modification GTPase MnmE
	reverse	2.8	0.00157182	31.33	-2.8	-0.938683	0.000319817	Chromosome	0.26084	-3.5987	MBDGNAAM_01492			ab initio prediction:Prodigal:002006	hypothetical protein
	forward	2.8	0.00157213	424.393	2.8	0.599669	0.000320217	Chromosome	0.16665	3.59837	MBDGNAAM_01356			ab initio prediction:Prodigal:002006; similar to AA sequence:UniProtKB:P0A8E1	hypothetical protein
	forward	2.8	0.00159153	163.521	-2.8	-0.741449	0.00032451	Chromosome	0.20625	-3.5949	MBDGNAAM_02390			ab initio prediction:Prodigal:002006	hypothetical protein
uacT	forward	2.8	0.00160196	352.513	2.8	1.32862	0.00032698	Chromosome	0.369787	3.59293	MBDGNAAM_03113		COG:COG2233	ab initio prediction:Prodigal:002006; similar to AA sequence:UniProtKB:Q46821	Uric acid transporter UacT
rapZ	forward	2.79	0.00160721	263.863	2.79	0.634808	0.000328396	Chromosome	0.176738	3.5918	MBDGNAAM_03556		COG:COG1660	ab initio prediction:Prodigal:002006; similar to AA sequence:UniProtKB:P0A894	RNase adapter protein RapZ
ybbY	forward	2.79	0.00162322	52.728	-2.79	-0.666936	0.000332362	Chromosome	0.185845	-3.58868	MBDGNAAM_00724		COG:COG2233	ab initio prediction:Prodigal:002006; similar to AA sequence:UniProtKB:P77328	Putative purine permease YbbY
	forward	2.79	0.00162322	27.7474	-2.79	-0.697351	0.000332044	Chromosome	0.194306	-3.58893	MBDGNAAM_01400			ab initio prediction:Prodigal:002006	hypothetical protein
uidA	reverse	2.79	0.00163027	62.7304	-2.79	-0.755202	0.000334155	Chromosome	0.210523	-3.58727	MBDGNAAM_01842	3.2.1.31	COG:COG3250	ab initio prediction:Prodigal:002006; similar to AA sequence:UniProtKB:P05804	Beta-glucuronidase
	reverse	2.79	0.00163377	117.982	2.79	0.574445	0.000335222	Chromosome	0.160171	3.58644	MBDGNAAM_01421			ab initio prediction:Prodigal:002006	hypothetical protein
yghO	reverse	2.78	0.00164533	53.5406	-2.78	-0.756091	0.000337946	Chromosome	0.210944	-3.58433	MBDGNAAM_03326			ab initio prediction:Prodigal:002006; similar to AA sequence:UniProtKB:Q46840	Protein YghO
hemB	reverse	2.78	0.00165048	219.848	2.78	0.662335	0.000339357	Chromosome	0.184842	3.58324	MBDGNAAM_00589	4.2.1.24	COG:COG0113	ab initio prediction:Prodigal:002006; similar to AA sequence:UniProtKB:P0ACB2	Delta-aminolevulinic acid dehydratase
hslU	reverse	2.78	0.00166443	774.763	2.78	0.796841	0.000342582	Chromosome	0.222533	3.58077	MBDGNAAM_04300		COG:COG1220	ab initio prediction:Prodigal:002006; similar to AA sequence:UniProtKB:P0A6H5	ATP-dependent protease ATPase subunit HslU
	reverse	2.78	0.00166528	31.1719	-2.78	-0.95704	0.000343114	Chromosome	0.267302	-3.58037	MBDGNAAM_04686			ab initio prediction:Prodigal:002006	hypothetical protein
phoA	forward	2.77	0.00168024	225.983	2.77	0.514273	0.000346556	Chromosome	0.143742	3.57776	MBDGNAAM_00599	3.1.3.1	COG:COG1785	ab initio prediction:Prodigal:002006; similar to AA sequence:UniProtKB:P00634	Alkaline phosphatase
atoD	forward	2.77	0.0016829	26.0543	-2.77	-0.883834	0.000347804	Chromosome	0.247101	-3.57682	MBDGNAAM_02497	2.8.3.8	COG:COG1788	ab initio prediction:Prodigal:002006; similar to AA sequence:UniProtKB:P76458	Acetate CoA-transferase subunit alpha
	forward	2.77	0.0016829	45.1128	2.77	0.484234	0.000348187	Chromosome	0.135392	3.57653	MBDGNAAM_03814			ab initio prediction:Prodigal:002006	hypothetical protein
mtlD	forward	2.77	0.0016829	253.75	2.77	0.465618	0.000347882	Chromosome	0.130179	3.57676	MBDGNAAM_03954	1.1.1.17	COG:COG0246	ab initio prediction:Prodigal:002006; similar to AA sequence:UniProtKB:P09424	Mannitol-1-phosphate 5-dehydrogenase
kdgR	reverse	2.77	0.00168466	156.418	2.77	0.477115	0.000348911	Chromosome	0.133422	3.57599	MBDGNAAM_02044		COG:COG1414	ab initio prediction:Prodigal:002006; similar to AA sequence:UniProtKB:P76268	Transcriptional regulator KdgR
flgJ	forward	2.77	0.00170171	40.53	-2.77	-0.70401	0.000352806	Chromosome	0.197032	-3.57308	MBDGNAAM_01330	3.2.1.-	COG:COG1705	ab initio prediction:Prodigal:002006; similar to AA sequence:UniProtKB:P15931	Peptidoglycan hydrolase FlgJ
	reverse	2.77	0.00171282	68.6846	-2.77	-0.789975	0.000355476	Chromosome	0.221213	-3.57111	MBDGNAAM_02967			ab initio prediction:Prodigal:002006	hypothetical protein
	forward	2.76	0.00172267	53.2007	-2.76	-0.659435	0.00035789	Chromosome	0.18475	-3.56933	MBDGNAAM_01423			ab initio prediction:Prodigal:002006	hypothetical protein
yehL	forward	2.76	0.0017254	34.5466	-2.76	-0.873705	0.000358826	Chromosome	0.244828	-3.56865	MBDGNAAM_02394		COG:COG0714	ab initio prediction:Prodigal:002006; similar to AA sequence:UniProtKB:P33348	putative protein YehL
ccmA	reverse	2.76	0.00174964	53.2537	2.76	0.664297	0.000364244	Chromosome	0.186353	3.56472	MBDGNAAM_02476	7.6.2.5	COG:COG4133	ab initio prediction:Prodigal:002006; similar to AA sequence:UniProtKB:P33931	Cytochrome c biogenesis ATP-binding export protein CcmA
torC	forward	2.76	0.00175418	44.3559	-2.76	-0.892805	0.000366604	Chromosome	0.250575	-3.56303	MBDGNAAM_01192		COG:COG3005	ab initio prediction:Prodigal:002006; similar to AA sequence:UniProtKB:P33226	Cytochrome c-type protein TorC
yfkN	forward	2.76	0.00175418	98.5844	-2.76	-0.774873	0.000366019	Chromosome	0.217451	-3.56345	MBDGNAAM_04314		COG:COG0737	ab initio prediction:Prodigal:002006; similar to AA sequence:UniProtKB:O34313	Trifunctional nucleotide phosphoesterase proteinYfkN
aceA	forward	2.76	0.00175418	5237.46	-2.76	-1.19793	0.000365617	Chromosome	0.336144	-3.56373	MBDGNAAM_04388	4.1.3.1	COG:COG2224	ab initio prediction:Prodigal:002006; similar to AA sequence:UniProtKB:P0A9G6	Isocitrate lyase
	reverse	2.76	0.00175418	175.803	2.76	1.10552	0.000366691	Chromosome	0.310281	3.56296	MBDGNAAM_04726			ab initio prediction:Prodigal:002006	hypothetical protein
purC	reverse	2.75	0.00176487	352.921	2.75	0.869105	0.000369303	Chromosome	0.244055	3.5611	MBDGNAAM_02720	6.3.2.6	COG:COG0152	ab initio prediction:Prodigal:002006; similar to AA sequence:UniProtKB:P0A7D7	Phosphoribosylaminoimidazole-succinocarboxamide synthase
bcp	forward	2.75	0.00179088	298.497	2.75	0.765503	0.000375129	Chromosome	0.215211	3.55699	MBDGNAAM_02725	1.11.1.24	COG:COG1225	ab initio prediction:Prodigal:002006; similar to AA sequence:UniProtKB:P0AE52	Peroxiredoxin Bcp
flgI_2	forward	2.74	0.00182697	40.6082	-2.74	-0.761578	0.000383081	Chromosome	0.21444	-3.55147	MBDGNAAM_01329			ab initio prediction:Prodigal:002006; protein motif:HAMAP:MF_00416	Flagellar P-ring protein
bcr_1	forward	2.73	0.00184221	65.159	-2.73	-0.46954	0.000386671	Chromosome	0.132302	-3.54902	MBDGNAAM_01593			ab initio prediction:Prodigal:002006; similar to AA sequence:UniProtKB:P28246	Bicyclomycin resistance protein
fliP_1	reverse	2.73	0.0018444	28.1038	-2.73	-0.920726	0.000387921	Chromosome	0.259493	-3.54817	MBDGNAAM_00428		COG:COG1338	ab initio prediction:Prodigal:002006; similar to AA sequence:UniProtKB:P54700	Flagellar biosynthetic protein FliP
fliI_2	forward	2.73	0.0018444	37.0499	-2.73	-0.931101	0.000387905	Chromosome	0.262417	-3.54818	MBDGNAAM_02154	7.1.2.2	COG:COG1157	ab initio prediction:Prodigal:002006; similar to AA sequence:UniProtKB:P52612	Flagellum-specific ATP synthase
gltR	forward	2.73	0.00184881	47.2116	-2.73	-0.509616	0.000389245	Chromosome	0.143664	-3.54727	MBDGNAAM_01782		COG:COG0583	ab initio prediction:Prodigal:002006; similar to AA sequence:UniProtKB:P94501	HTH-type transcriptional regulator GltR
	forward	2.73	0.00188128	8.07564	-2.73	-1.18125	0.000397289	Chromosome	0.333509	-3.54188	MBDGNAAM_00494			ab initio prediction:Prodigal:002006	hypothetical protein
entC	forward	2.73	0.00188128	118.367	2.73	0.854748	0.000397135	Chromosome	0.241319	3.54198	MBDGNAAM_00774	5.4.4.2	COG:COG1169	ab initio prediction:Prodigal:002006; similar to AA sequence:UniProtKB:P0AEJ2	Isochorismate synthase EntC
ddrA	forward	2.73	0.00188128	73.37	-2.73	-0.647494	0.000397017	Chromosome	0.182802	-3.54206	MBDGNAAM_02273			ab initio prediction:Prodigal:002006; similar to AA sequence:UniProtKB:O68195	Diol dehydratase-reactivating factor alpha subunit
metN	reverse	2.72	0.00189763	105.06	-2.72	-1.05797	0.000401149	Chromosome	0.298919	-3.53933	MBDGNAAM_00371	3.6.3.-	COG:COG1135	ab initio prediction:Prodigal:002006; similar to AA sequence:UniProtKB:P30750	Methionine import ATP-binding protein MetN
adiC	reverse	2.72	0.00191158	74.2165	-2.72	-0.792529	0.000404507	Chromosome	0.22406	-3.53713	MBDGNAAM_04512		COG:COG0531	ab initio prediction:Prodigal:002006; similar to AA sequence:UniProtKB:P60061	Arginine/agmatine antiporter
rdgB	forward	2.72	0.00191817	79.5336	2.72	0.525811	0.000406312	Chromosome	0.148704	3.53595	MBDGNAAM_03179	3.6.1.66	COG:COG0127	ab initio prediction:Prodigal:002006; similar to AA sequence:UniProtKB:P52061	dITP/XTP pyrophosphatase
ygbN	forward	2.71	0.00193022	68.8683	-2.71	-0.645762	0.000409277	Chromosome	0.182727	-3.53403	MBDGNAAM_02939		COG:COG2610	ab initio prediction:Prodigal:002006; similar to AA sequence:UniProtKB:Q46892	Inner membrane permease YgbN
garD_1	reverse	2.71	0.00194846	26.067	-2.71	-0.937475	0.000413981	Chromosome	0.265498	-3.53101	MBDGNAAM_01233	4.2.1.42	COG:COG2721	ab initio prediction:Prodigal:002006; similar to AA sequence:UniProtKB:P39829	Galactarate dehydratase (L-threo-forming)
trpE	reverse	2.71	0.00194846	871.713	2.71	1.45533	0.000413648	Chromosome	0.412133	3.53122	MBDGNAAM_01562	4.1.3.27	COG:COG0147	ab initio prediction:Prodigal:002006; similar to AA sequence:UniProtKB:P00895	Anthranilate synthase component 1
nfsB	reverse	2.71	0.00195122	276.715	2.71	0.727381	0.000414985	Chromosome	0.206036	3.53037	MBDGNAAM_00757	1.-.-.-	COG:COG0778	ab initio prediction:Prodigal:002006; similar to AA sequence:UniProtKB:P38489	Oxygen-insensitive NAD(P)H nitroreductase
rlmB	forward	2.7	0.00199969	266.291	2.7	0.579516	0.00042572	Chromosome	0.164467	3.5236	MBDGNAAM_04656	2.1.1.185	COG:COG0566	ab initio prediction:Prodigal:002006; similar to AA sequence:UniProtKB:P63177	23S rRNA (guanosine-2'-O-)-methyltransferase RlmB
rffG	forward	2.69	0.00202635	164.13	2.69	0.612247	0.000431831	Chromosome	0.173942	3.51983	MBDGNAAM_04137	4.2.1.46	COG:COG1088	ab initio prediction:Prodigal:002006; similar to AA sequence:UniProtKB:P27830	dTDP-glucose 4,6-dehydratase 2
yohC	reverse	2.69	0.0020422	147.747	-2.69	-0.777585	0.000435646	Chromosome	0.221062	-3.51749	MBDGNAAM_02411			ab initio prediction:Prodigal:002006; similar to AA sequence:UniProtKB:P0AD17	Inner membrane protein YohC
mdh_2	reverse	2.69	0.00204418	5264.79	2.69	0.908898	0.000436507	Chromosome	0.258432	3.51697	MBDGNAAM_03579	1.1.1.37	COG:COG0039	ab initio prediction:Prodigal:002006; similar to AA sequence:UniProtKB:P61889	Malate dehydrogenase
bglB	reverse	2.69	0.00204591	75.0451	-2.69	-0.85906	0.000437315	Chromosome	0.244296	-3.51648	MBDGNAAM_04078	3.2.1.86	COG:COG2723	ab initio prediction:Prodigal:002006; similar to AA sequence:UniProtKB:P11988	6-phospho-beta-glucosidase BglB
uraA	reverse	2.69	0.00205091	84.3279	2.69	0.601806	0.00043926	Chromosome	0.171196	3.5153	MBDGNAAM_02730		COG:COG2233	ab initio prediction:Prodigal:002006; similar to AA sequence:UniProtKB:P0AGM7	Uracil permease
hybD	reverse	2.69	0.00205091	73.4248	2.69	0.879977	0.000439198	Chromosome	0.250325	3.51534	MBDGNAAM_03345	3.4.23.-	COG:COG0680	ab initio prediction:Prodigal:002006; similar to AA sequence:UniProtKB:P37182	Hydrogenase 2 maturation protease
entA	forward	2.69	0.00205242	90.9437	2.69	0.892008	0.000440024	Chromosome	0.253784	3.51484	MBDGNAAM_00777	1.3.1.28	COG:COG1028	ab initio prediction:Prodigal:002006; similar to AA sequence:UniProtKB:P15047	2,3-dihydro-2,3-dihydroxybenzoate dehydrogenase
	forward	2.69	0.00206452	30.1232	-2.69	-1.0235	0.00044306	Plasmid_1	0.291345	-3.51301	MBDGNAAM_00014			ab initio prediction:Prodigal:002006	hypothetical protein
	forward	2.68	0.00207181	18.371	-2.68	-0.743189	0.000445222	Chromosome	0.211631	-3.51172	MBDGNAAM_01049			ab initio prediction:Prodigal:002006	hypothetical protein
	forward	2.68	0.00207181	39.8278	-2.68	-0.987275	0.000445513	Chromosome	0.281151	-3.51154	MBDGNAAM_01607			ab initio prediction:Prodigal:002006	hypothetical protein
	forward	2.68	0.00207352	16.2737	-2.68	-0.776466	0.000446325	Chromosome	0.221149	-3.51106	MBDGNAAM_01040			ab initio prediction:Prodigal:002006	hypothetical protein
rlmL	forward	2.68	0.00207876	247.36	2.68	0.484787	0.000447897	Chromosome	0.138111	3.51012	MBDGNAAM_01152		COG:COG0116	ab initio prediction:Prodigal:002006; similar to AA sequence:UniProtKB:P75864	Ribosomal RNA large subunit methyltransferase K/L
	forward	2.68	0.00208192	47.744	-2.68	-0.684155	0.000449023	Chromosome	0.194946	-3.50946	MBDGNAAM_04290			ab initio prediction:Prodigal:002006	hypothetical protein
	forward	2.68	0.00208654	164.799	2.68	0.441661	0.000451361	Chromosome	0.125898	3.50808	MBDGNAAM_03173			ab initio prediction:Prodigal:002006; similar to AA sequence:UniProtKB:P0A8W5	hypothetical protein
ilvE	forward	2.68	0.00208654	273.954	2.68	0.568868	0.000451149	Chromosome	0.162154	3.5082	MBDGNAAM_04122	2.6.1.42	COG:COG0115	ab initio prediction:Prodigal:002006; similar to AA sequence:UniProtKB:P0AB80	Branched-chain-amino-acid aminotransferase
iclR	reverse	2.68	0.00208654	145.157	-2.68	-0.451355	0.00045126	Chromosome	0.12866	-3.50813	MBDGNAAM_04390		COG:COG1414	ab initio prediction:Prodigal:002006; similar to AA sequence:UniProtKB:P16528	Transcriptional repressor IclR
wzxC	reverse	2.68	0.00210345	53.4736	-2.68	-0.794717	0.00045547	Chromosome	0.226695	-3.50566	MBDGNAAM_02328		COG:COG2244	ab initio prediction:Prodigal:002006; similar to AA sequence:UniProtKB:P77377	Lipopolysaccharide biosynthesis protein WzxC
acrB_2	forward	2.67	0.00213628	154.633	-2.67	-0.492991	0.000463036	Chromosome	0.140803	-3.50128	MBDGNAAM_02713		COG:COG0841	ab initio prediction:Prodigal:002006; similar to AA sequence:UniProtKB:P31224	Multidrug efflux pump subunit AcrB
rlhA_2	forward	2.66	0.00216834	265.054	2.66	0.502151	0.000470451	Chromosome	0.143593	3.49704	MBDGNAAM_02362		COG:COG0826	ab initio prediction:Prodigal:002006; similar to AA sequence:UniProtKB:P76104	23S rRNA 5-hydroxycytidine synthase
tsgA	forward	2.66	0.00218746	80.8244	-2.66	-0.698279	0.000475066	Chromosome	0.199826	-3.49444	MBDGNAAM_03713		COG:COG0477	ab initio prediction:Prodigal:002006; similar to AA sequence:UniProtKB:P60778	Protein TsgA
	forward	2.66	0.00219331	20.2292	-2.66	-0.971754	0.000476806	Chromosome	0.278164	-3.49346	MBDGNAAM_01030			ab initio prediction:Prodigal:002006	hypothetical protein
selA	reverse	2.66	0.00219827	122.299	2.66	0.566298	0.000478356	Chromosome	0.162143	3.49259	MBDGNAAM_03949	2.9.1.1	COG:COG1921	ab initio prediction:Prodigal:002006; similar to AA sequence:UniProtKB:P0A821	L-seryl-tRNA(Sec) selenium transferase
rplN	reverse	2.65	0.00223691	6612.75	2.65	0.858321	0.000487243	Chromosome	0.246101	3.48767	MBDGNAAM_03658		COG:COG0093	ab initio prediction:Prodigal:002006; similar to AA sequence:UniProtKB:P0ADY3	50S ribosomal protein L14
argC	forward	2.65	0.00224202	1052.45	2.65	0.915079	0.000488837	Chromosome	0.262441	3.4868	MBDGNAAM_04331	1.2.1.38	COG:COG0002	ab initio prediction:Prodigal:002006; similar to AA sequence:UniProtKB:P11446	N-acetyl-gamma-glutamyl-phosphate reductase
btuD_4	reverse	2.64	0.00228565	60.5052	-2.64	-0.845767	0.000498838	Chromosome	0.24294	-3.48138	MBDGNAAM_02217	7.6.2.8		ab initio prediction:Prodigal:002006; protein motif:HAMAP:MF_01005	Vitamin B12 import ATP-binding protein BtuD
mlc_2	forward	2.64	0.00229174	90.1805	-2.64	-0.395422	0.000500659	Chromosome	0.113614	-3.4804	MBDGNAAM_02781		COG:COG1940	ab initio prediction:Prodigal:002006; similar to AA sequence:UniProtKB:P50456	Protein mlc
yhcO	reverse	2.64	0.00229188	67.3018	-2.64	-0.452988	0.000501181	Chromosome	0.130164	-3.48012	MBDGNAAM_03582		COG:COG2732	ab initio prediction:Prodigal:002006; similar to AA sequence:UniProtKB:P64618	putative protein YhcO
guaA	reverse	2.63	0.00231914	710.008	2.63	0.864605	0.000507637	Chromosome	0.248686	3.47669	MBDGNAAM_02741	6.3.5.2	COG:COG0518	ab initio prediction:Prodigal:002006; similar to AA sequence:UniProtKB:P04079	GMP synthase [glutamine-hydrolyzing]
nadC_1	reverse	2.63	0.00233453	133.782	2.63	0.372809	0.000512007	Chromosome	0.107302	3.4744	MBDGNAAM_00277	2.4.2.19	COG:COG0157	ab initio prediction:Prodigal:002006; similar to AA sequence:UniProtKB:P30012	Nicotinate-nucleotide pyrophosphorylase [carboxylating]
purD	reverse	2.63	0.00233453	360.75	2.63	0.99254	0.000511527	Chromosome	0.285652	3.47465	MBDGNAAM_04380	6.3.4.13	COG:COG0151	ab initio prediction:Prodigal:002006; similar to AA sequence:UniProtKB:P15640	Phosphoribosylamine--glycine ligase
ycfT	reverse	2.63	0.00234123	53.6028	-2.63	-0.67665	0.000513978	Chromosome	0.194811	-3.47336	MBDGNAAM_01363		COG:COG4763	ab initio prediction:Prodigal:002006; similar to AA sequence:UniProtKB:P75955	Inner membrane protein YcfT
hbp	reverse	2.63	0.00234689	278.088	-2.63	-0.540942	0.000515723	Chromosome	0.155781	-3.47245	MBDGNAAM_00514	3.4.21.-		ab initio prediction:Prodigal:002006; similar to AA sequence:UniProtKB:O88093	Hemoglobin-binding protease hbp autotransporter
pdxB	reverse	2.63	0.00236307	193.06	2.63	0.394716	0.000519785	Chromosome	0.11374	3.47035	MBDGNAAM_02593	1.1.1.290	COG:COG0111	ab initio prediction:Prodigal:002006; similar to AA sequence:UniProtKB:P05459	Erythronate-4-phosphate dehydrogenase
oxc	reverse	2.62	0.00237902	61.5247	-2.62	-0.902747	0.000524311	Chromosome	0.260306	-3.46802	MBDGNAAM_02629	4.1.1.8	COG:COG0028	ab initio prediction:Prodigal:002006; similar to AA sequence:UniProtKB:P0AFI0	Oxalyl-CoA decarboxylase
ttdB	forward	2.62	0.00237902	22.1277	-2.62	-0.834681	0.000523963	Chromosome	0.240667	-3.4682	MBDGNAAM_03424	4.2.1.32	COG:COG1838	ab initio prediction:Prodigal:002006; similar to AA sequence:UniProtKB:P0AC35	L(+)-tartrate dehydratase subunit beta
	reverse	2.62	0.00239217	213.326	-2.62	-0.463031	0.000527722	Plasmid_1	0.133582	-3.46628	MBDGNAAM_00021			ab initio prediction:Prodigal:002006	hypothetical protein
ynjC	forward	2.62	0.00239583	58.3274	-2.62	-0.485733	0.000529043	Chromosome	0.140158	-3.4656	MBDGNAAM_01980		COG:COG4135	ab initio prediction:Prodigal:002006; similar to AA sequence:UniProtKB:P76224	Inner membrane ABC transporter permease protein YnjC
papC_1	reverse	2.62	0.00239604	85.4934	-2.62	-0.725567	0.000529602	Chromosome	0.20938	-3.46532	MBDGNAAM_02610		COG:COG3188	ab initio prediction:Prodigal:002006; similar to AA sequence:UniProtKB:P07110	Outer membrane usher protein PapC
	reverse	2.62	0.00240248	30.6149	-2.62	-0.923652	0.00053154	Chromosome	0.266617	-3.46434	MBDGNAAM_00442			ab initio prediction:Prodigal:002006	hypothetical protein
dnaJ_2	forward	2.61	0.00242805	291.524	2.61	0.477969	0.000537718	Chromosome	0.138092	3.46123	MBDGNAAM_00186		COG:COG0484	ab initio prediction:Prodigal:002006; similar to AA sequence:UniProtKB:P08622	Chaperone protein DnaJ
wzc	reverse	2.61	0.00243037	77.3262	-2.61	-0.788787	0.000538752	Chromosome	0.227926	-3.46071	MBDGNAAM_02342	2.7.10.-	COG:COG0489	ab initio prediction:Prodigal:002006; similar to AA sequence:UniProtKB:P76387	Tyrosine-protein kinase wzc
crp	forward	2.6	0.00249632	1937.72	2.6	0.554706	0.000553906	Chromosome	0.160634	3.45324	MBDGNAAM_03706		COG:COG0664	ab initio prediction:Prodigal:002006; similar to AA sequence:UniProtKB:P0ACJ8	cAMP-activated global transcriptional regulator CRP
pdxY	reverse	2.6	0.00250148	148.601	2.6	0.442812	0.000555588	Chromosome	0.128261	3.45242	MBDGNAAM_01862	2.7.1.35	COG:COG2240	ab initio prediction:Prodigal:002006; similar to AA sequence:UniProtKB:P77150	Pyridoxal kinase PdxY
gudD	reverse	2.6	0.00253361	129.693	2.6	0.726638	0.000563266	Chromosome	0.210698	3.44871	MBDGNAAM_02987	4.2.1.40	COG:COG4948	ab initio prediction:Prodigal:002006; similar to AA sequence:UniProtKB:P0AES2	Glucarate dehydratase
gcvR	forward	2.6	0.00253861	173.353	2.6	0.531103	0.00056492	Chromosome	0.154036	3.44792	MBDGNAAM_02724		COG:COG2716	ab initio prediction:Prodigal:002006; similar to AA sequence:UniProtKB:P0A9I3	Glycine cleavage system transcriptional repressor
tyrS	reverse	2.59	0.00254178	585.275	2.59	0.661361	0.000566171	Chromosome	0.191848	3.44732	MBDGNAAM_01863	6.1.1.1	COG:COG0162	ab initio prediction:Prodigal:002006; similar to AA sequence:UniProtKB:P0AGJ9	Tyrosine--tRNA ligase
tauB	forward	2.59	0.00255241	36.3798	-2.59	-0.837941	0.000569085	Chromosome	0.243168	-3.44594	MBDGNAAM_00586	7.6.2.7	COG:COG4525	ab initio prediction:Prodigal:002006; similar to AA sequence:UniProtKB:Q47538	Taurine import ATP-binding protein TauB
sucD_2	forward	2.59	0.00255467	49.2486	-2.59	-0.67206	0.000570684	Chromosome	0.195073	-3.44518	MBDGNAAM_04437	6.2.1.5	COG:COG0074	ab initio prediction:Prodigal:002006; similar to AA sequence:UniProtKB:P0AGE9	Succinate--CoA ligase [ADP-forming] subunit alpha
yjcS	reverse	2.59	0.00255467	85.4636	-2.59	-0.78646	0.000570531	Chromosome	0.228274	-3.44525	MBDGNAAM_04480	3.1.6.-	COG:COG2015	ab initio prediction:Prodigal:002006; similar to AA sequence:UniProtKB:P32717	Putative alkyl/aryl-sulfatase YjcS
nagZ	forward	2.59	0.00258381	195.075	2.59	0.471853	0.000577747	Chromosome	0.137093	3.44185	MBDGNAAM_01355	3.2.1.52	COG:COG1472	ab initio prediction:Prodigal:002006; similar to AA sequence:UniProtKB:P75949	Beta-hexosaminidase
	reverse	2.59	0.00258755	92.5857	-2.59	-0.836625	0.000579136	Chromosome	0.24312	-3.4412	MBDGNAAM_00441			ab initio prediction:Prodigal:002006	hypothetical protein
ubiJ_2	forward	2.59	0.00259169	159.517	2.59	0.455414	0.000580618	Chromosome	0.132368	3.44051	MBDGNAAM_04209		COG:COG3165	ab initio prediction:Prodigal:002006; similar to AA sequence:UniProtKB:P0ADP7	Ubiquinone biosynthesis accessory factor UbiJ
yggX	forward	2.59	0.00259376	61.9392	2.59	0.570884	0.000581638	Chromosome	0.165953	3.44004	MBDGNAAM_03187		COG:COG2924	ab initio prediction:Prodigal:002006; similar to AA sequence:UniProtKB:P0A8P3	putative Fe(2+)-trafficking protein
mqo	reverse	2.58	0.00261036	150.428	2.58	0.383937	0.00058592	Chromosome	0.111673	3.43805	MBDGNAAM_02486	1.1.5.4	COG:COG0579	ab initio prediction:Prodigal:002006; similar to AA sequence:UniProtKB:P33940	Malate:quinone oxidoreductase
flhB_2	reverse	2.58	0.00263752	32.8343	-2.58	-0.836379	0.00059258	Chromosome	0.243488	-3.43499	MBDGNAAM_02097		COG:COG1377	ab initio prediction:Prodigal:002006; similar to AA sequence:UniProtKB:P76299	Flagellar biosynthetic protein FlhB
hycG	reverse	2.57	0.00268798	30.0819	-2.57	-0.679929	0.000604492	Chromosome	0.198254	-3.42959	MBDGNAAM_02917		COG:COG3260	ab initio prediction:Prodigal:002006; similar to AA sequence:UniProtKB:P16433	Formate hydrogenlyase subunit 7
	reverse	2.57	0.00269635	54.692	-2.57	-0.711194	0.000606954	Chromosome	0.207437	-3.42849	MBDGNAAM_00581			ab initio prediction:Prodigal:002006	hypothetical protein
mfd	reverse	2.57	0.00270249	387.925	2.57	0.380023	0.000608915	Chromosome	0.110871	3.42761	MBDGNAAM_01362	3.6.4.-	COG:COG1197	ab initio prediction:Prodigal:002006; similar to AA sequence:UniProtKB:P30958	Transcription-repair-coupling factor
	reverse	2.56	0.00272911	40.3073	-2.56	-0.660725	0.000615496	Chromosome	0.19293	-3.42469	MBDGNAAM_00884			ab initio prediction:Prodigal:002006	hypothetical protein
wecF	forward	2.56	0.00274846	119.33	2.56	0.508076	0.00062045	Chromosome	0.148451	3.42251	MBDGNAAM_04142	2.4.1.325		ab initio prediction:Prodigal:002006; similar to AA sequence:UniProtKB:P56258	TDP-N-acetylfucosamine:lipid II N-acetylfucosaminyltransferase
lpdA	forward	2.56	0.00276656	2383.8	2.56	0.907643	0.000625127	Chromosome	0.265356	3.42047	MBDGNAAM_00288	1.8.1.4	COG:COG1249	ab initio prediction:Prodigal:002006; similar to AA sequence:UniProtKB:P0A9P0	Dihydrolipoyl dehydrogenase
dltA_1	forward	2.56	0.00278021	186.158	-2.56	-0.757642	0.000628808	Chromosome	0.221606	-3.41887	MBDGNAAM_02219	6.2.1.54		ab initio prediction:Prodigal:002006; protein motif:HAMAP:MF_00593	D-alanine--D-alanyl carrier protein ligase
fliN	forward	2.56	0.00278394	13.2036	-2.56	-1.00185	0.000630253	Chromosome	0.293089	-3.41825	MBDGNAAM_02159		COG:COG1886	ab initio prediction:Prodigal:002006; similar to AA sequence:UniProtKB:P15070	Flagellar motor switch protein FliN
rsxC_2	forward	2.56	0.00278394	51.5001	-2.56	-0.62405	0.000631286	Chromosome	0.182588	-3.4178	MBDGNAAM_02283	7.-.-.-		ab initio prediction:Prodigal:002006; protein motif:HAMAP:MF_00461	Ion-translocating oxidoreductase complex subunitC
nuoH	reverse	2.56	0.00278394	1023.08	2.56	0.922084	0.000631439	Chromosome	0.269794	3.41774	MBDGNAAM_02554	7.1.1.-	COG:COG1005	ab initio prediction:Prodigal:002006; similar to AA sequence:UniProtKB:P0AFD4	NADH-quinone oxidoreductase subunit H
yceM	forward	2.55	0.00279049	169.223	2.55	0.645832	0.000633524	Chromosome	0.189014	3.41684	MBDGNAAM_01317	1.-.-.-	COG:COG0673	ab initio prediction:Prodigal:002006; similar to AA sequence:UniProtKB:P75931	Putative oxidoreductase YceM
	forward	2.55	0.00280345	54.1358	-2.55	-0.811899	0.000638267	Chromosome	0.237758	-3.41481	MBDGNAAM_00083			ab initio prediction:Prodigal:002006	hypothetical protein
yegI	reverse	2.55	0.00280345	81.5716	-2.55	-0.57329	0.000637991	Chromosome	0.167878	-3.41493	MBDGNAAM_02352	2.7.-.-	COG:COG4248	ab initio prediction:Prodigal:002006; similar to AA sequence:UniProtKB:P76393	Protein kinase YegI
rcsB_1	forward	2.55	0.00280345	954.288	2.55	0.555224	0.000637557	Chromosome	0.162579	3.41511	MBDGNAAM_02493		COG:COG2197	ab initio prediction:Prodigal:002006; similar to AA sequence:UniProtKB:P0DMC8	Transcriptional regulatory protein RcsB
	forward	2.55	0.00280658	91.9061	2.55	0.575877	0.00063958	Plasmid_1	0.168669	3.41425	MBDGNAAM_00029			ab initio prediction:Prodigal:002006	hypothetical protein
	forward	2.55	0.00281285	11.0231	-2.55	-0.924725	0.000641612	Chromosome	0.270911	-3.41339	MBDGNAAM_03283			ab initio prediction:Prodigal:002006	hypothetical protein
pepB	reverse	2.55	0.00281842	419.569	2.55	0.708663	0.000643485	Chromosome	0.207661	3.41259	MBDGNAAM_02760	3.4.11.23	COG:COG0260	ab initio prediction:Prodigal:002006; similar to AA sequence:UniProtKB:P37095	Peptidase B
bioC	forward	2.55	0.00281874	33.8601	-2.55	-0.793158	0.000644163	Chromosome	0.232441	-3.4123	MBDGNAAM_00942	2.1.1.197	COG:COG0500	ab initio prediction:Prodigal:002006; similar to AA sequence:UniProtKB:P12999	Malonyl-[acyl-carrier protein] O-methyltransferase
msbA_2	forward	2.55	0.00282278	320.408	2.55	0.498858	0.00064569	Chromosome	0.146222	3.41166	MBDGNAAM_01125	7.5.2.6	COG:COG1132	ab initio prediction:Prodigal:002006; similar to AA sequence:UniProtKB:P60752	Lipid A export ATP-binding/permease protein MsbA
tolB	forward	2.55	0.00285068	1022.83	2.55	0.618205	0.000652683	Chromosome	0.18136	3.40872	MBDGNAAM_00905		COG:COG0823	ab initio prediction:Prodigal:002006; similar to AA sequence:UniProtKB:P0A855	Tol-Pal system protein TolB
	forward	2.54	0.00287817	45.5794	-2.54	-0.768618	0.000659592	Chromosome	0.225676	-3.40585	MBDGNAAM_00558			ab initio prediction:Prodigal:002006	hypothetical protein
ylcG	forward	2.54	0.00288247	6.46567	-2.54	-1.2342	0.000661197	Chromosome	0.362446	-3.40518	MBDGNAAM_01411			ab initio prediction:Prodigal:002006; similar to AA sequence:UniProtKB:Q47272	putative protein YlcG
fixB_3	reverse	2.54	0.00290024	47.2412	-2.54	-0.581533	0.000665893	Chromosome	0.170876	-3.40325	MBDGNAAM_02964			ab initio prediction:Prodigal:002006; protein motif:HAMAP:MF_01056	Protein FixB
serS	forward	2.54	0.00290389	940.729	2.54	0.754043	0.000667354	Chromosome	0.221605	3.40265	MBDGNAAM_01107	6.1.1.11	COG:COG0172	ab initio prediction:Prodigal:002006; similar to AA sequence:UniProtKB:P0A8L1	Serine--tRNA ligase
fklB	forward	2.54	0.00290545	286.829	2.54	0.762725	0.000668334	Chromosome	0.224182	3.40225	MBDGNAAM_04690	5.2.1.8	COG:COG0545	ab initio prediction:Prodigal:002006; similar to AA sequence:UniProtKB:P0A9L3	FKBP-type 22 kDa peptidyl-prolyl cis-trans isomerase
ndhB	reverse	2.54	0.00290827	55.8914	-2.54	-0.765196	0.000669606	Chromosome	0.224943	-3.40173	MBDGNAAM_02921	7.1.1.-		ab initio prediction:Prodigal:002006; protein motif:HAMAP:MF_00445	NAD(P)H-quinone oxidoreductase subunit 2, chloroplastic
caiT_2	reverse	2.54	0.00291076	131.626	2.54	1.1521	0.000671426	Chromosome	0.338754	3.40099	MBDGNAAM_00210		COG:COG1292	ab initio prediction:Prodigal:002006; similar to AA sequence:UniProtKB:P31553	L-carnitine/gamma-butyrobetaine antiporter
tig	forward	2.54	0.00291076	2682.1	2.54	0.847004	0.000671014	Chromosome	0.249034	3.40116	MBDGNAAM_00651	5.2.1.8	COG:COG0544	ab initio prediction:Prodigal:002006; similar to AA sequence:UniProtKB:P0A850	Trigger factor
phoE	reverse	2.53	0.00293406	65.2917	-2.53	-0.761776	0.000677429	Chromosome	0.224147	-3.39855	MBDGNAAM_00483		COG:COG3203	ab initio prediction:Prodigal:002006; similar to AA sequence:UniProtKB:P02932	Outer membrane porin PhoE
sufC	reverse	2.53	0.00295516	269.768	2.53	0.785187	0.000682933	Chromosome	0.231186	3.39634	MBDGNAAM_01908		COG:COG0396	ab initio prediction:Prodigal:002006; similar to AA sequence:UniProtKB:P77499	putative ATP-dependent transporter SufC
glyA	reverse	2.53	0.00295775	1650.67	2.53	0.936672	0.000684166	Chromosome	0.275829	3.39585	MBDGNAAM_02782	2.1.2.1	COG:COG0112	ab initio prediction:Prodigal:002006; similar to AA sequence:UniProtKB:P0A825	Serine hydroxymethyltransferase
ffh	reverse	2.53	0.00296932	292.017	2.53	0.513924	0.000687477	Chromosome	0.151398	3.39453	MBDGNAAM_02843		COG:COG0541	ab initio prediction:Prodigal:002006; similar to AA sequence:UniProtKB:P0AGD7	Signal recognition particle protein
serA	reverse	2.53	0.00298353	355.233	2.53	0.551045	0.000691408	Chromosome	0.162408	3.39296	MBDGNAAM_03137	1.1.1.95	COG:COG0111	ab initio prediction:Prodigal:002006; similar to AA sequence:UniProtKB:P0A9T0	D-3-phosphoglycerate dehydrogenase
holA	reverse	2.52	0.00300436	240.623	2.52	0.582754	0.000696879	Chromosome	0.171863	3.3908	MBDGNAAM_00820	2.7.7.7	COG:COG1466	ab initio prediction:Prodigal:002006; similar to AA sequence:UniProtKB:P28630	DNA polymerase III subunit delta
fliR_1	reverse	2.52	0.00304382	32.8516	-2.52	-0.869874	0.000706914	Chromosome	0.256836	-3.38688	MBDGNAAM_00426		COG:COG1684	ab initio prediction:Prodigal:002006; similar to AA sequence:UniProtKB:P54702	Flagellar biosynthetic protein FliR
flgF_2	forward	2.52	0.00304382	25.1017	-2.52	-0.679587	0.000707334	Chromosome	0.200662	-3.38672	MBDGNAAM_01326		COG:COG4787	ab initio prediction:Prodigal:002006; similar to AA sequence:UniProtKB:P16323	Flagellar basal-body rod protein FlgF
gudX	reverse	2.52	0.003046	103.689	2.52	0.863881	0.000708494	Chromosome	0.255113	3.38627	MBDGNAAM_02988	4.2.1.-	COG:COG4948	ab initio prediction:Prodigal:002006; similar to AA sequence:UniProtKB:Q46915	Glucarate dehydratase-related protein
	forward	2.52	0.00305142	203.686	2.52	0.429302	0.000711253	Chromosome	0.126817	3.3852	MBDGNAAM_00641			ab initio prediction:Prodigal:002006; similar to AA sequence:UniProtKB:P0A8E7	hypothetical protein
gloA	forward	2.52	0.00305142	197.454	2.52	0.659715	0.000711715	Chromosome	0.194892	3.38503	MBDGNAAM_01877	4.4.1.5	COG:COG0346	ab initio prediction:Prodigal:002006; similar to AA sequence:UniProtKB:P0AC81	Lactoylglutathione lyase
dut	forward	2.52	0.00305142	147.959	2.52	0.645457	0.000711105	Chromosome	0.190667	3.38526	MBDGNAAM_03994	3.6.1.23	COG:COG0756	ab initio prediction:Prodigal:002006; similar to AA sequence:UniProtKB:P06968	Deoxyuridine 5'-triphosphate nucleotidohydrolase
gpt	forward	2.51	0.00306179	79.723	2.51	0.661072	0.00071479	Chromosome	0.195361	3.38384	MBDGNAAM_00480	2.4.2.22	COG:COG0503	ab initio prediction:Prodigal:002006; similar to AA sequence:UniProtKB:P0A9M5	Xanthine phosphoribosyltransferase
chbB	reverse	2.51	0.00306215	200.319	-2.51	-0.580138	0.000716009	Chromosome	0.171467	-3.38337	MBDGNAAM_01963	2.7.1.196	COG:COG1440	ab initio prediction:Prodigal:002006; similar to AA sequence:UniProtKB:P69795	PTS system N,N'-diacetylchitobiose-specific EIIBcomponent
	reverse	2.51	0.00306215	252.492	-2.51	-0.628173	0.000716185	Chromosome	0.185668	-3.38331	MBDGNAAM_02056			ab initio prediction:Prodigal:002006	hypothetical protein
kdpD	reverse	2.51	0.00310115	110.06	-2.51	-0.495015	0.000726047	Chromosome	0.146474	-3.37955	MBDGNAAM_00871	2.7.13.3	COG:COG2205	ab initio prediction:Prodigal:002006; similar to AA sequence:UniProtKB:P21865	Sensor protein KdpD
	reverse	2.51	0.00310115	19.1141	-2.51	-1.04174	0.000726634	Chromosome	0.308268	-3.37933	MBDGNAAM_03087			ab initio prediction:Prodigal:002006	hypothetical protein
rutB_1	reverse	2.5	0.00315103	19.6713	-2.5	-0.832254	0.000738996	Chromosome	0.246617	-3.37469	MBDGNAAM_01206	3.5.1.110	COG:COG1335	ab initio prediction:Prodigal:002006; similar to AA sequence:UniProtKB:P75897	Peroxyureidoacrylate/ureidoacrylate amidohydrolase RutB
ddpA	reverse	2.49	0.00320304	347.041	2.49	0.472068	0.00075188	Chromosome	0.140083	3.36993	MBDGNAAM_04472		COG:COG0747	ab initio prediction:Prodigal:002006; similar to AA sequence:UniProtKB:P76128	putative D,D-dipeptide-binding periplasmic protein DdpA
rsxE	forward	2.49	0.00320626	52.7647	2.49	0.554466	0.000753323	Chromosome	0.164559	3.3694	MBDGNAAM_01857	7.-.-.-	COG:COG4660	ab initio prediction:Prodigal:002006; similar to AA sequence:UniProtKB:P77179	Ion-translocating oxidoreductase complex subunitE
rplS	reverse	2.49	0.00321943	933.357	2.49	1.0712	0.000757108	Chromosome	0.318051	3.36802	MBDGNAAM_02839		COG:COG0335	ab initio prediction:Prodigal:002006; similar to AA sequence:UniProtKB:P0A7K6	50S ribosomal protein L19
ydiN	forward	2.49	0.00323478	50.248	-2.49	-0.844777	0.00076141	Chromosome	0.25094	-3.36645	MBDGNAAM_01917			ab initio prediction:Prodigal:002006; similar to AA sequence:UniProtKB:P76198	Inner membrane transport protein YdiN
	reverse	2.49	0.00324235	21.7579	-2.49	-0.96348	0.000763885	Plasmid_1	0.286276	-3.36556	MBDGNAAM_00023			ab initio prediction:Prodigal:002006	hypothetical protein
	forward	2.49	0.00324742	85.7637	-2.49	-0.805679	0.000766218	Chromosome	0.239449	-3.36472	MBDGNAAM_00281			ab initio prediction:Prodigal:002006	hypothetical protein
flgK	forward	2.49	0.00324742	59.5854	-2.49	-0.611704	0.000766471	Chromosome	0.181804	-3.36463	MBDGNAAM_01331		COG:COG1256	ab initio prediction:Prodigal:002006; similar to AA sequence:UniProtKB:P33235	Flagellar hook-associated protein 1
araA	reverse	2.49	0.0032501	245.302	2.49	1.26914	0.000767801	Chromosome	0.377254	3.36415	MBDGNAAM_00232	5.3.1.4	COG:COG2160	ab initio prediction:Prodigal:002006; similar to AA sequence:UniProtKB:P08202	L-arabinose isomerase
ygjI	forward	2.49	0.00325673	63.8635	-2.49	-0.731772	0.000770064	Chromosome	0.217573	-3.36334	MBDGNAAM_03440		COG:COG0531	ab initio prediction:Prodigal:002006; similar to AA sequence:UniProtKB:P42590	Inner membrane transporter YgjI
	reverse	2.49	0.00325751	161.91	2.49	0.815495	0.000770946	Chromosome	0.242489	3.36302	MBDGNAAM_02117			ab initio prediction:Prodigal:002006	hypothetical protein
ptsP	reverse	2.49	0.00327102	577.974	2.49	0.637553	0.000774845	Chromosome	0.189656	3.36163	MBDGNAAM_03054	2.7.3.9	COG:COG3605	ab initio prediction:Prodigal:002006; similar to AA sequence:UniProtKB:P37177	Phosphoenolpyruvate-dependent phosphotransferasesystem
	forward	2.48	0.00328169	21.0508	-2.48	-0.904484	0.000778075	Chromosome	0.269153	-3.36048	MBDGNAAM_01042			ab initio prediction:Prodigal:002006	hypothetical protein
bcsB	reverse	2.48	0.00328517	615.032	2.48	0.648378	0.000779603	Chromosome	0.192973	3.35994	MBDGNAAM_03890			ab initio prediction:Prodigal:002006; similar to AA sequence:UniProtKB:P37652	Cyclic di-GMP-binding protein
pepT	forward	2.48	0.00330929	545.14	2.48	0.663096	0.000786036	Chromosome	0.197487	3.35767	MBDGNAAM_01375	3.4.11.4	COG:COG2195	ab initio prediction:Prodigal:002006; similar to AA sequence:UniProtKB:P29745	Peptidase T
frc	reverse	2.48	0.00333035	41.5115	-2.48	-0.811599	0.000792227	Chromosome	0.241872	-3.3555	MBDGNAAM_02630	2.8.3.16	COG:COG1804	ab initio prediction:Prodigal:002006; similar to AA sequence:UniProtKB:P69902	Formyl-CoA:oxalate CoA-transferase
hemE	forward	2.48	0.00333035	247.367	2.48	0.529621	0.000792466	Chromosome	0.157841	3.35541	MBDGNAAM_04371	4.1.1.37	COG:COG0407	ab initio prediction:Prodigal:002006; similar to AA sequence:UniProtKB:Q83PB7	Uroporphyrinogen decarboxylase
	reverse	2.48	0.00333108	11.611	-2.48	-1.40043	0.000793352	Chromosome	0.417404	-3.3551	MBDGNAAM_00544			ab initio prediction:Prodigal:002006	hypothetical protein
serB	forward	2.48	0.00334323	135.292	2.48	0.425416	0.000796961	Chromosome	0.126844	3.35385	MBDGNAAM_00157	3.1.3.3	COG:COG0560	ab initio prediction:Prodigal:002006; similar to AA sequence:UniProtKB:P0AGB0	Phosphoserine phosphatase
pilQ	reverse	2.47	0.00336163	63.89	-2.47	-0.743406	0.000802069	Chromosome	0.221774	-3.35208	MBDGNAAM_03734		COG:COG4796	ab initio prediction:Prodigal:002006; similar to AA sequence:UniProtKB:Q70M91	Type IV pilus biogenesis and competence protein PilQ
	reverse	2.47	0.00336257	806.398	2.47	0.901381	0.000803014	Chromosome	0.268928	3.35175	MBDGNAAM_03626			ab initio prediction:Prodigal:002006	hypothetical protein
ptsI	forward	2.47	0.00340723	3838.15	2.47	0.642278	0.000814407	Chromosome	0.191848	3.34785	MBDGNAAM_02671	2.7.3.9	COG:COG1080	ab initio prediction:Prodigal:002006; similar to AA sequence:UniProtKB:P08839	Phosphoenolpyruvate-protein phosphotransferase
csgA	forward	2.47	0.00340796	50.9519	-2.47	-0.725966	0.000815311	Chromosome	0.216865	-3.34754	MBDGNAAM_01292			ab initio prediction:Prodigal:002006; similar to AA sequence:UniProtKB:P28307	Major curlin subunit
epsG	reverse	2.46	0.00343501	20.4381	-2.46	-0.860541	0.00082252	Chromosome	0.257254	-3.3451	MBDGNAAM_03311		COG:COG2165	ab initio prediction:Prodigal:002006; similar to AA sequence:UniProtKB:P45773	Type II secretion system protein G
lepA	reverse	2.46	0.00343813	633.314	2.46	0.520144	0.000824002	Chromosome	0.155517	3.3446	MBDGNAAM_02800	3.6.5.-	COG:COG0481	ab initio prediction:Prodigal:002006; similar to AA sequence:UniProtKB:P60785	Elongation factor 4
sucB_1	forward	2.46	0.00343926	4392.2	2.46	1.0277	0.00082501	Chromosome	0.307302	3.34426	MBDGNAAM_00893	2.3.1.61	COG:COG0508	ab initio prediction:Prodigal:002006; similar to AA sequence:UniProtKB:P0AFG6	Dihydrolipoyllysine-residue succinyltransferase component of 2-oxoglutarate dehydrogenase complex
ileS	forward	2.46	0.00345613	1326.61	2.46	0.66025	0.000829798	Chromosome	0.197522	3.34266	MBDGNAAM_00195	6.1.1.5	COG:COG0060	ab initio prediction:Prodigal:002006; similar to AA sequence:UniProtKB:P00956	Isoleucine--tRNA ligase
	reverse	2.46	0.00346976	802.418	2.46	0.899361	0.000833813	Chromosome	0.269164	3.34132	MBDGNAAM_02826			ab initio prediction:Prodigal:002006	hypothetical protein
grxA	reverse	2.46	0.00348849	26.6351	-2.46	-0.75973	0.000839807	Chromosome	0.22751	-3.33933	MBDGNAAM_01057		COG:COG0695	ab initio prediction:Prodigal:002006; similar to AA sequence:UniProtKB:P68688	Glutaredoxin 1
aaeA_3	reverse	2.46	0.00348849	43.0444	-2.46	-0.595924	0.00083965	Chromosome	0.178453	-3.33938	MBDGNAAM_03584		COG:COG1566	ab initio prediction:Prodigal:002006; similar to AA sequence:UniProtKB:P46482	p-hydroxybenzoic acid efflux pump subunit AaeA
rnb	reverse	2.46	0.00349187	571.715	2.46	0.596428	0.00084137	Chromosome	0.178635	3.33881	MBDGNAAM_01586	3.1.13.1	COG:COG4776	ab initio prediction:Prodigal:002006; similar to AA sequence:UniProtKB:P30850	Exoribonuclease 2
preT	forward	2.45	0.00353408	132.592	2.45	1.06751	0.000853053	Chromosome	0.320095	3.33498	MBDGNAAM_02421	1.3.1.1	COG:COG0493	ab initio prediction:Prodigal:002006; similar to AA sequence:UniProtKB:P76440	NAD-dependent dihydropyrimidine dehydrogenase subunit PreT
pldB	forward	2.45	0.00353408	304.382	2.45	0.477919	0.000852994	Chromosome	0.143304	3.335	MBDGNAAM_04178	3.1.1.5	COG:COG2267	ab initio prediction:Prodigal:002006; similar to AA sequence:UniProtKB:P07000	Lysophospholipase L2
flgD	forward	2.45	0.00354805	20.604	-2.45	-0.783736	0.000858241	Chromosome	0.235123	-3.33329	MBDGNAAM_01324		COG:COG1843	ab initio prediction:Prodigal:002006; similar to AA sequence:UniProtKB:P0A1I9	Basal-body rod modification protein FlgD
mtgA	reverse	2.45	0.00354805	265.46	2.45	0.456479	0.000858705	Chromosome	0.136952	3.33314	MBDGNAAM_03559	2.4.1.129	COG:COG0744	ab initio prediction:Prodigal:002006; similar to AA sequence:UniProtKB:P46022	Biosynthetic peptidoglycan transglycosylase
fucK_2	forward	2.45	0.00354805	65.2542	-2.45	-0.711806	0.000858118	Chromosome	0.213542	-3.33333	MBDGNAAM_03835	2.7.1.51	COG:COG1070	ab initio prediction:Prodigal:002006; similar to AA sequence:UniProtKB:P11553	L-fuculokinase
ybaT	forward	2.45	0.00356227	106.991	-2.45	-0.828987	0.000862911	Chromosome	0.248812	-3.33178	MBDGNAAM_00702		COG:COG0531	ab initio prediction:Prodigal:002006; similar to AA sequence:UniProtKB:P77400	Inner membrane transport protein YbaT
artQ	reverse	2.44	0.00361586	226.785	2.44	0.751058	0.000876667	Chromosome	0.22572	3.32738	MBDGNAAM_01070		COG:COG4215	ab initio prediction:Prodigal:002006; similar to AA sequence:UniProtKB:P0AE34	Arginine ABC transporter permease protein ArtQ
icd_1	forward	2.44	0.00361933	5978.61	2.44	0.867292	0.000878283	Chromosome	0.260693	3.32687	MBDGNAAM_01384	1.1.1.42	COG:COG0538	ab initio prediction:Prodigal:002006; similar to AA sequence:UniProtKB:P08200	Isocitrate dehydrogenase [NADP]
	forward	2.44	0.00363367	13.9482	-2.44	-1.03155	0.000882541	Chromosome	0.310193	-3.32552	MBDGNAAM_03282			ab initio prediction:Prodigal:002006; similar to AA sequence:UniProtKB:Q8KES1	hypothetical protein
	reverse	2.44	0.00364119	106.664	-2.44	-0.642568	0.000886707	Chromosome	0.1933	-3.32421	MBDGNAAM_00744			ab initio prediction:Prodigal:002006	hypothetical protein
sucD_1	forward	2.44	0.00364119	5742.76	2.44	1.05093	0.000885244	Chromosome	0.3161	3.32467	MBDGNAAM_00895	6.2.1.5	COG:COG0074	ab initio prediction:Prodigal:002006; similar to AA sequence:UniProtKB:P0AGE9	Succinate--CoA ligase [ADP-forming] subunit alpha
cirA	reverse	2.44	0.00364119	224.885	2.44	0.78549	0.000886159	Chromosome	0.236282	3.32438	MBDGNAAM_02430		COG:COG4771	ab initio prediction:Prodigal:002006; similar to AA sequence:UniProtKB:P17315	Colicin I receptor
menB	reverse	2.44	0.00364462	291.146	2.44	0.691086	0.000888322	Chromosome	0.207927	3.3237	MBDGNAAM_02538	4.1.3.36	COG:COG0447	ab initio prediction:Prodigal:002006; similar to AA sequence:UniProtKB:P0ABU0	1,4-dihydroxy-2-naphthoyl-CoA synthase
lafT	forward	2.44	0.00365793	35.0164	-2.44	-0.968012	0.000893133	Chromosome	0.291378	-3.32219	MBDGNAAM_00466		COG:COG1291	ab initio prediction:Prodigal:002006; similar to AA sequence:UniProtKB:Q03477	Chemotaxis protein LafT
	forward	2.44	0.00365793	54.5988	-2.44	-0.780227	0.000892614	Chromosome	0.234842	-3.32235	MBDGNAAM_03199			ab initio prediction:Prodigal:002006	hypothetical protein
	reverse	2.44	0.0036685	63.5976	-2.44	-0.701122	0.000896501	Chromosome	0.211109	-3.32114	MBDGNAAM_00784			ab initio prediction:Prodigal:002006	hypothetical protein
marR	forward	2.43	0.00368067	20.0428	-2.43	-0.678566	0.000900262	Chromosome	0.204389	-3.31997	MBDGNAAM_01785		COG:COG1846	ab initio prediction:Prodigal:002006; similar to AA sequence:UniProtKB:P27245	Multiple antibiotic resistance protein MarR
acuI	forward	2.43	0.00369704	307.508	2.43	0.465955	0.000905058	Chromosome	0.140412	3.31849	MBDGNAAM_03595	1.3.1.84	COG:COG0604	ab initio prediction:Prodigal:002006; similar to AA sequence:UniProtKB:P26646	putative acrylyl-CoA reductase AcuI
vnfA	forward	2.43	0.00369726	26.2469	-2.43	-0.915308	0.00090828	Chromosome	0.275903	-3.3175	MBDGNAAM_00431		COG:COG3604	ab initio prediction:Prodigal:002006; similar to AA sequence:UniProtKB:P12627	Nitrogen fixation protein VnfA
mukE	forward	2.43	0.00369726	131.53	2.43	0.485614	0.000908108	Chromosome	0.146377	3.31755	MBDGNAAM_01134		COG:COG3095	ab initio prediction:Prodigal:002006; similar to AA sequence:UniProtKB:P22524	Chromosome partition protein MukE
yecM	reverse	2.43	0.00369726	43.6467	-2.43	-0.509495	0.000907765	Chromosome	0.153571	-3.31766	MBDGNAAM_02093		COG:COG3102	ab initio prediction:Prodigal:002006; similar to AA sequence:UniProtKB:P52007	Protein YecM
parE	reverse	2.43	0.00369726	234.721	2.43	0.471763	0.000906921	Chromosome	0.142187	3.31791	MBDGNAAM_03391	5.6.2.2	COG:COG0187	ab initio prediction:Prodigal:002006; similar to AA sequence:UniProtKB:P20083	DNA topoisomerase 4 subunit B
aaeA_2	forward	2.43	0.00370958	29.1294	-2.43	-0.755943	0.000912099	Chromosome	0.227946	-3.31632	MBDGNAAM_01870		COG:COG1566	ab initio prediction:Prodigal:002006; similar to AA sequence:UniProtKB:P46482	p-hydroxybenzoic acid efflux pump subunit AaeA
	forward	2.42	0.00376465	356.674	-2.42	-0.377597	0.000926447	Plasmid_1	0.11401	-3.31196	MBDGNAAM_00010			ab initio prediction:Prodigal:002006	hypothetical protein
hycA	reverse	2.42	0.00379074	15.248	-2.42	-0.899206	0.000933681	Chromosome	0.271681	-3.30978	MBDGNAAM_02923			ab initio prediction:Prodigal:002006; similar to AA sequence:UniProtKB:P0AEV4	Formate hydrogenlyase regulatory protein HycA
	reverse	2.42	0.003792	25.5817	-2.42	-0.946836	0.000934803	Chromosome	0.286101	-3.30945	MBDGNAAM_01740			ab initio prediction:Prodigal:002006	hypothetical protein
	reverse	2.42	0.00380061	31.7213	-2.42	-0.837941	0.000937739	Chromosome	0.253264	-3.30857	MBDGNAAM_00183			ab initio prediction:Prodigal:002006	hypothetical protein
epsE_1	reverse	2.41	0.00386053	52.0143	-2.41	-0.656675	0.00095335	Chromosome	0.198755	-3.30394	MBDGNAAM_00275		COG:COG2804	ab initio prediction:Prodigal:002006; similar to AA sequence:UniProtKB:P37093	Type II secretion system protein E
torZ	reverse	2.41	0.0038613	69.407	-2.41	-0.63065	0.000954367	Chromosome	0.190895	-3.30364	MBDGNAAM_02090	1.7.2.3	COG:COG0243	ab initio prediction:Prodigal:002006; similar to AA sequence:UniProtKB:P46923	Trimethylamine-N-oxide reductase 2
yihI	forward	2.41	0.00388692	163.545	2.41	0.629398	0.000961531	Chromosome	0.190637	3.30155	MBDGNAAM_04237		COG:COG3078	ab initio prediction:Prodigal:002006; similar to AA sequence:UniProtKB:P0A8H6	Der GTPase-activating protein YihI
vgrG1_3	forward	2.41	0.00389151	73.744	-2.41	-0.882892	0.000963501	Chromosome	0.267464	-3.30097	MBDGNAAM_01696	6.3.2.-	COG:COG3501	ab initio prediction:Prodigal:002006; similar to AA sequence:UniProtKB:Q9KS45	Actin cross-linking toxin VgrG1
thiB	reverse	2.4	0.00395201	79.6549	2.4	0.460583	0.000981553	Chromosome	0.13975	3.29576	MBDGNAAM_00240		COG:COG4143	ab initio prediction:Prodigal:002006; similar to AA sequence:UniProtKB:P31550	Thiamine-binding periplasmic protein
nagB_1	reverse	2.4	0.00395201	381.442	2.4	0.671195	0.000980269	Chromosome	0.203631	3.29613	MBDGNAAM_00848	3.5.99.6	COG:COG0363	ab initio prediction:Prodigal:002006; similar to AA sequence:UniProtKB:P0A759	Glucosamine-6-phosphate deaminase
	reverse	2.4	0.00395201	48.3705	-2.4	-0.598332	0.000981059	Chromosome	0.181538	-3.2959	MBDGNAAM_01525		COG:COG3385	ab initio prediction:Prodigal:002006; similar to AA sequence:ISfinder:ISSfl1	IS4 family transposase ISSfl1
nrfA	forward	2.4	0.00395201	174.308	2.4	0.713395	0.000981867	Chromosome	0.216464	3.29567	MBDGNAAM_04459	1.7.2.2	COG:COG3303	ab initio prediction:Prodigal:002006; similar to AA sequence:UniProtKB:P0ABK9	Cytochrome c-552
sucC_1	forward	2.4	0.00396983	4727.69	2.4	1.02493	0.000987912	Chromosome	0.311155	3.29395	MBDGNAAM_00894	6.2.1.5	COG:COG0045	ab initio prediction:Prodigal:002006; similar to AA sequence:UniProtKB:P0A836	Succinate--CoA ligase [ADP-forming] subunit beta
ybhH	forward	2.4	0.00396983	25.2791	-2.4	-0.86099	0.000987993	Chromosome	0.261387	-3.29392	MBDGNAAM_00933	5.-.-.-	COG:COG2828	ab initio prediction:Prodigal:002006; similar to AA sequence:UniProtKB:P0AAV8	Putative isomerase YbhH
ispA	reverse	2.4	0.00399997	227.452	2.4	0.497992	0.000996351	Chromosome	0.151294	3.29156	MBDGNAAM_00636	2.5.1.10	COG:COG0142	ab initio prediction:Prodigal:002006; similar to AA sequence:UniProtKB:P22939	Farnesyl diphosphate synthase
bamA	forward	2.4	0.00400652	3202.64	2.4	0.704586	0.00099884	Chromosome	0.214104	3.29085	MBDGNAAM_00348		COG:COG4775	ab initio prediction:Prodigal:002006; similar to AA sequence:UniProtKB:P0A943	Outer membrane protein assembly factor BamA
secD	forward	2.4	0.00401884	678.155	2.4	0.625532	0.00100277	Chromosome	0.190146	3.28975	MBDGNAAM_00623		COG:COG0342	ab initio prediction:Prodigal:002006; similar to AA sequence:UniProtKB:P0AG90	Protein translocase subunit SecD
lldD	forward	2.39	0.00403164	208.08	2.39	1.03064	0.00100683	Chromosome	0.313398	3.28861	MBDGNAAM_03962	1.1.-.-	COG:COG1304	ab initio prediction:Prodigal:002006; similar to AA sequence:UniProtKB:P33232	L-lactate dehydrogenase
	forward	2.39	0.00403373	288.303	2.39	0.592198	0.00100822	Chromosome	0.180097	3.28822	MBDGNAAM_03998			ab initio prediction:Prodigal:002006; similar to AA sequence:UniProtKB:P23839	hypothetical protein
nrdG	reverse	2.39	0.00406773	191.265	2.39	0.596726	0.00101759	Chromosome	0.181618	3.28562	MBDGNAAM_04716	1.97.1.-	COG:COG0602	ab initio prediction:Prodigal:002006; similar to AA sequence:UniProtKB:P0A9N8	Anaerobic ribonucleoside-triphosphate reductase-activating protein
dapA_1	reverse	2.39	0.0040874	38.9804	-2.39	-0.787706	0.00102338	Chromosome	0.23986	-3.28402	MBDGNAAM_00854	4.3.3.7		ab initio prediction:Prodigal:002006; protein motif:HAMAP:MF_00418	4-hydroxy-tetrahydrodipicolinate synthase
btsT	reverse	2.39	0.00410388	227.889	2.39	0.970437	0.00102839	Chromosome	0.295627	3.28264	MBDGNAAM_00116		COG:COG1966	ab initio prediction:Prodigal:002006; similar to AA sequence:UniProtKB:P39396	Pyruvate/proton symporter BtsT
gppA	reverse	2.38	0.00413888	377.732	2.38	0.578288	0.00103804	Chromosome	0.176307	3.28001	MBDGNAAM_04129	3.6.1.40	COG:COG0248	ab initio prediction:Prodigal:002006; similar to AA sequence:UniProtKB:P25552	Guanosine-5'-triphosphate,3'-diphosphate pyrophosphatase
dtnK	forward	2.38	0.00414086	40.1375	-2.38	-0.700797	0.00104031	Chromosome	0.213697	-3.27939	MBDGNAAM_00856	2.7.1.219	COG:COG3395	ab initio prediction:Prodigal:002006; similar to AA sequence:UniProtKB:Q6D0N7	D-threonate kinase
accD	reverse	2.38	0.00414086	501.141	2.38	0.619664	0.00103963	Chromosome	0.188946	3.27958	MBDGNAAM_02589	2.1.3.15	COG:COG0777	ab initio prediction:Prodigal:002006; similar to AA sequence:UniProtKB:P0A9Q5	Acetyl-coenzyme A carboxylase carboxyl transferase subunit beta
alaA	forward	2.38	0.0041661	361.737	2.38	0.589067	0.00104778	Chromosome	0.179738	3.27737	MBDGNAAM_02563	2.6.1.2	COG:COG0436	ab initio prediction:Prodigal:002006; similar to AA sequence:UniProtKB:P0A959	Glutamate-pyruvate aminotransferase AlaA
gor	forward	2.38	0.0041661	326.327	2.38	0.636312	0.00104844	Chromosome	0.194164	3.27719	MBDGNAAM_03850	1.8.1.7	COG:COG1249	ab initio prediction:Prodigal:002006; similar to AA sequence:UniProtKB:P06715	Glutathione reductase
kbaY_3	forward	2.38	0.00417673	47.3471	-2.38	-0.603562	0.00105201	Chromosome	0.184224	-3.27624	MBDGNAAM_03837	4.1.2.40	COG:COG0191	ab initio prediction:Prodigal:002006; similar to AA sequence:UniProtKB:Q9KIP8	D-tagatose-1,6-bisphosphate aldolase subunit KbaY
	reverse	2.37	0.00423071	80.9125	-2.37	-0.765682	0.00106651	Chromosome	0.233984	-3.27237	MBDGNAAM_04683			ab initio prediction:Prodigal:002006	hypothetical protein
epsF_1	reverse	2.37	0.00423602	60.9569	-2.37	-0.612929	0.00106876	Chromosome	0.187339	-3.27177	MBDGNAAM_00274		COG:COG1459	ab initio prediction:Prodigal:002006; similar to AA sequence:UniProtKB:P45780	Type II secretion system protein F
	forward	2.37	0.00424325	804.691	2.37	0.882006	0.00107149	Chromosome	0.26964	3.27105	MBDGNAAM_04224			ab initio prediction:Prodigal:002006	hypothetical protein
	reverse	2.37	0.00424478	19.9067	-2.37	-0.719216	0.00107279	Chromosome	0.219896	-3.27071	MBDGNAAM_01806			ab initio prediction:Prodigal:002006; similar to AA sequence:UniProtKB:P76169	hypothetical protein
rbsA_1	reverse	2.37	0.00426797	72.1405	-2.37	-0.962968	0.00107956	Chromosome	0.294582	-3.26893	MBDGNAAM_03602	7.5.2.7	COG:COG1129	ab initio prediction:Prodigal:002006; similar to AA sequence:UniProtKB:P04983	Ribose import ATP-binding protein RbsA
COQ5_2	forward	2.37	0.0042777	288.43	-2.37	-0.823444	0.00108294	Chromosome	0.251969	-3.26804	MBDGNAAM_02220	2.1.1.163		ab initio prediction:Prodigal:002006; protein motif:HAMAP:MF_01813	2-methoxy-6-polyprenyl-1,4-benzoquinol methylase, mitochondrial
rne	reverse	2.37	0.00429576	1588.93	2.37	0.695191	0.00108843	Chromosome	0.212817	3.26661	MBDGNAAM_01333	3.1.26.12	COG:COG1530	ab initio prediction:Prodigal:002006; similar to AA sequence:UniProtKB:P21513	Ribonuclease E
	forward	2.37	0.00429786	118.439	2.37	0.440884	0.00108988	Chromosome	0.134982	3.26623	MBDGNAAM_03823			ab initio prediction:Prodigal:002006	hypothetical protein
cysE_2	reverse	2.36	0.00433428	312.202	2.36	0.505235	0.00110005	Chromosome	0.154809	3.2636	MBDGNAAM_03964	2.3.1.30	COG:COG1045	ab initio prediction:Prodigal:002006; similar to AA sequence:UniProtKB:P0A9D4	Serine acetyltransferase
hisF	forward	2.36	0.00434075	146.293	2.36	0.619598	0.00110264	Chromosome	0.189889	3.26294	MBDGNAAM_02303	4.3.2.10	COG:COG0107	ab initio prediction:Prodigal:002006; similar to AA sequence:UniProtKB:P60664	Imidazole glycerol phosphate synthase subunit HisF
	reverse	2.36	0.00434075	87.4377	2.36	0.501858	0.00110355	Chromosome	0.153817	3.2627	MBDGNAAM_02399			ab initio prediction:Prodigal:002006	hypothetical protein
dhaK_1	reverse	2.36	0.00435557	45.2475	-2.36	-0.77863	0.00110918	Chromosome	0.238751	-3.26126	MBDGNAAM_00080	2.7.1.121	COG:COG2376	ab initio prediction:Prodigal:002006; similar to AA sequence:UniProtKB:P76015	PEP-dependent dihydroxyacetone kinase, dihydroxyacetone-binding subunit DhaK
ssuC_2	reverse	2.36	0.00435557	39.5811	-2.36	-0.929493	0.00110847	Chromosome	0.284995	-3.26144	MBDGNAAM_01145		COG:COG0600	ab initio prediction:Prodigal:002006; similar to AA sequence:UniProtKB:P75851	Putative aliphatic sulfonates transport permeaseprotein SsuC
sspB	reverse	2.36	0.00438911	565.367	2.36	0.732581	0.00111866	Chromosome	0.224798	3.25885	MBDGNAAM_03571		COG:COG2969	ab initio prediction:Prodigal:002006; similar to AA sequence:UniProtKB:P0AFZ3	Stringent starvation protein B
	reverse	2.36	0.00439062	311.404	2.36	0.425166	0.00111999	Chromosome	0.130479	3.25851	MBDGNAAM_02408	3.2.1.-		ab initio prediction:Prodigal:002006; similar to AA sequence:UniProtKB:T2KMH0	Beta-xylosidase
	forward	2.36	0.00440616	801.693	2.36	0.867445	0.0011249	Chromosome	0.26631	3.25727	MBDGNAAM_00373			ab initio prediction:Prodigal:002006	hypothetical protein
motA	reverse	2.35	0.00444006	30.7368	-2.35	-0.881785	0.0011345	Chromosome	0.270914	-3.25486	MBDGNAAM_02107		COG:COG1291	ab initio prediction:Prodigal:002006; similar to AA sequence:UniProtKB:P09348	Motility protein A
pdxA	reverse	2.35	0.00444775	243.077	2.35	0.629479	0.0011376	Chromosome	0.193443	3.25408	MBDGNAAM_00224	1.1.1.262	COG:COG1995	ab initio prediction:Prodigal:002006; similar to AA sequence:UniProtKB:P19624	4-hydroxythreonine-4-phosphate dehydrogenase
ispF	reverse	2.35	0.00444775	53.1959	2.35	0.58056	0.00113837	Chromosome	0.178421	3.25389	MBDGNAAM_02947	4.6.1.12	COG:COG0245	ab initio prediction:Prodigal:002006; similar to AA sequence:UniProtKB:P62617	2-C-methyl-D-erythritol 2,4-cyclodiphosphate synthase
aroA	forward	2.35	0.00448037	235.948	2.35	0.512746	0.00114768	Chromosome	0.157692	3.25157	MBDGNAAM_01119	2.5.1.19	COG:COG0128	ab initio prediction:Prodigal:002006; similar to AA sequence:UniProtKB:P0A6D3	3-phosphoshikimate 1-carboxyvinyltransferase
sufD	reverse	2.35	0.00448451	328.472	2.35	0.72745	0.0011497	Chromosome	0.223757	3.25107	MBDGNAAM_01907		COG:COG0719	ab initio prediction:Prodigal:002006; similar to AA sequence:UniProtKB:P77689	FeS cluster assembly protein SufD
	forward	2.35	0.00450392	6.74789	-2.35	-1.01688	0.00115564	Chromosome	0.312924	-3.24961	MBDGNAAM_03272			ab initio prediction:Prodigal:002006	hypothetical protein
	reverse	2.35	0.00451704	75.119	-2.35	-0.417746	0.00116094	Chromosome	0.128604	-3.24831	MBDGNAAM_00704			ab initio prediction:Prodigal:002006	hypothetical protein
	reverse	2.35	0.00451704	6.90283	-2.35	-1.08105	0.0011604	Chromosome	0.33279	-3.24844	MBDGNAAM_03230			ab initio prediction:Prodigal:002006	hypothetical protein
cbtA_1	forward	2.34	0.00454524	11.1078	-2.34	-0.91484	0.00117166	Chromosome	0.281863	-3.24569	MBDGNAAM_01278			ab initio prediction:Prodigal:002006; similar to AA sequence:UniProtKB:P64524	Cytoskeleton-binding toxin CbtA
hisA	forward	2.34	0.00454524	117.561	2.34	0.634994	0.00117209	Chromosome	0.195648	3.24559	MBDGNAAM_02302	5.3.1.16	COG:COG0106	ab initio prediction:Prodigal:002006; similar to AA sequence:UniProtKB:P10372	1-(5-phosphoribosyl)-5-[(5- phosphoribosylamino)methylideneamino] imidazole-4-carboxamide isomerase
hmp	forward	2.34	0.00454524	117.916	2.34	0.426774	0.0011718	Chromosome	0.131491	3.24566	MBDGNAAM_02783	1.14.12.17	COG:COG1017	ab initio prediction:Prodigal:002006; similar to AA sequence:UniProtKB:P24232	Flavohemoprotein
ttdT_2	forward	2.34	0.00454524	79.5072	-2.34	-0.703595	0.00116969	Chromosome	0.216746	-3.24617	MBDGNAAM_03425		COG:COG0471	ab initio prediction:Prodigal:002006; similar to AA sequence:UniProtKB:P39414	L-tartrate/succinate antiporter
corC	reverse	2.34	0.00456448	677.901	2.34	0.591023	0.00117802	Chromosome	0.182181	3.24415	MBDGNAAM_00832		COG:COG4535	ab initio prediction:Prodigal:002006; similar to AA sequence:UniProtKB:P0AE78	Magnesium and cobalt efflux protein CorC
xerC_1	forward	2.33	0.00465401	108.778	-2.33	-0.667622	0.00120213	Plasmid_1	0.20616	-3.23837	MBDGNAAM_00001			ab initio prediction:Prodigal:002006; protein motif:HAMAP:MF_01808	Tyrosine recombinase XerC
norV	forward	2.33	0.00468449	46.0326	-2.33	-0.782101	0.00121101	Chromosome	0.241667	-3.23628	MBDGNAAM_02908		COG:COG0426	ab initio prediction:Prodigal:002006; similar to AA sequence:UniProtKB:Q46877	Anaerobic nitric oxide reductase flavorubredoxin
	forward	2.33	0.00469038	18.6364	-2.33	-0.762337	0.00121353	Chromosome	0.235603	-3.23568	MBDGNAAM_01431			ab initio prediction:Prodigal:002006	hypothetical protein
nadE	forward	2.33	0.00469232	429.547	2.33	0.501471	0.00121504	Chromosome	0.154998	3.23533	MBDGNAAM_01965	6.3.1.5	COG:COG0171	ab initio prediction:Prodigal:002006; similar to AA sequence:UniProtKB:P18843	NH(3)-dependent NAD(+) synthetase
garD_2	reverse	2.32	0.0047857	10.4155	-2.32	-0.9287	0.00124024	Chromosome	0.287571	-3.22946	MBDGNAAM_01234	4.2.1.42	COG:COG2721	ab initio prediction:Prodigal:002006; similar to AA sequence:UniProtKB:P39829	Galactarate dehydratase (L-threo-forming)
gsiC	forward	2.31	0.00484271	60.4393	-2.31	-0.44532	0.0012562	Chromosome	0.138049	-3.2258	MBDGNAAM_00994		COG:COG0601	ab initio prediction:Prodigal:002006; similar to AA sequence:UniProtKB:P75798	Glutathione transport system permease protein GsiC
fhlA	forward	2.31	0.00484271	229.49	2.31	0.433363	0.00125709	Chromosome	0.134351	3.2256	MBDGNAAM_02929		COG:COG3604	ab initio prediction:Prodigal:002006; similar to AA sequence:UniProtKB:P19323	Formate hydrogenlyase transcriptional activator FhlA
narG	forward	2.31	0.00484594	171.628	-2.31	-0.645727	0.00125897	Chromosome	0.200215	-3.22517	MBDGNAAM_01521	1.7.5.1	COG:COG5013	ab initio prediction:Prodigal:002006; similar to AA sequence:UniProtKB:P09152	Respiratory nitrate reductase 1 alpha chain
sutR	forward	2.31	0.00485844	38.2196	-2.31	-0.476892	0.00126326	Chromosome	0.14791	-3.2242	MBDGNAAM_01671		COG:COG1396	ab initio prediction:Prodigal:002006; similar to AA sequence:UniProtKB:P77626	HTH-type transcriptional regulator SutR
	forward	2.31	0.00487773	219.614	-2.31	-0.391773	0.00126932	Plasmid_1	0.121562	-3.22283	MBDGNAAM_00009			ab initio prediction:Prodigal:002006	hypothetical protein
ydjM	forward	2.31	0.00489154	27.1852	-2.31	-0.673569	0.00127396	Chromosome	0.209067	-3.22178	MBDGNAAM_01954		COG:COG1988	ab initio prediction:Prodigal:002006; similar to AA sequence:UniProtKB:P64481	Inner membrane protein YdjM
	reverse	2.31	0.00491599	5.90942	-2.31	-1.12724	0.00128138	Chromosome	0.350061	-3.22012	MBDGNAAM_03266			ab initio prediction:Prodigal:002006	hypothetical protein
yihU	forward	2.31	0.00493747	38.5349	-2.31	-0.812926	0.00128804	Chromosome	0.252569	-3.21863	MBDGNAAM_04246	1.1.1.373	COG:COG2084	ab initio prediction:Prodigal:002006; similar to AA sequence:UniProtKB:P0A9V8	3-sulfolactaldehyde reductase
truD	reverse	2.3	0.00496135	108.803	2.3	0.544347	0.00129533	Chromosome	0.169209	3.21701	MBDGNAAM_02946	5.4.99.27	COG:COG0585	ab initio prediction:Prodigal:002006; similar to AA sequence:UniProtKB:Q57261	tRNA pseudouridine synthase D
cof	forward	2.3	0.00496267	416.583	-2.3	-0.8965	0.00129673	Chromosome	0.278702	-3.2167	MBDGNAAM_00661	3.6.1.-	COG:COG0561	ab initio prediction:Prodigal:002006; similar to AA sequence:UniProtKB:P46891	HMP-PP phosphatase
fliF_1	forward	2.3	0.0049688	54.0092	-2.3	-0.83721	0.0012994	Chromosome	0.260318	-3.21611	MBDGNAAM_00433		COG:COG1766	ab initio prediction:Prodigal:002006; similar to AA sequence:UniProtKB:P15928	Flagellar M-ring protein
	forward	2.3	0.00500879	38.0966	-2.3	-0.718731	0.00131108	Chromosome	0.223657	-3.21354	MBDGNAAM_01053			ab initio prediction:Prodigal:002006	hypothetical protein
lpoB	forward	2.3	0.00500879	350.123	2.3	0.635602	0.001312	Chromosome	0.197801	3.21334	MBDGNAAM_01353		COG:COG3417	ab initio prediction:Prodigal:002006; similar to AA sequence:UniProtKB:P0AB38	Penicillin-binding protein activator LpoB
	forward	2.3	0.00502251	122.039	-2.3	-0.624294	0.00131668	Chromosome	0.194344	-3.21232	MBDGNAAM_03251			ab initio prediction:Prodigal:002006	hypothetical protein
rppH	reverse	2.3	0.00503174	315.549	2.3	0.488024	0.00132069	Chromosome	0.151964	3.21145	MBDGNAAM_03055	3.6.1.-	COG:COG0494	ab initio prediction:Prodigal:002006; similar to AA sequence:UniProtKB:P0A776	RNA pyrophosphohydrolase
yidA	reverse	2.3	0.00503174	252.996	2.3	0.492924	0.00132125	Chromosome	0.153495	3.21132	MBDGNAAM_04056	3.1.3.23	COG:COG0561	ab initio prediction:Prodigal:002006; similar to AA sequence:UniProtKB:P0A8Y5	Sugar phosphatase YidA
fixB_1	forward	2.3	0.00504062	89.4	2.3	1.16322	0.00132604	Chromosome	0.362343	3.21028	MBDGNAAM_00212		COG:COG2025	ab initio prediction:Prodigal:002006; similar to AA sequence:UniProtKB:P31574	Protein FixB
	forward	2.3	0.00504062	809.295	2.3	0.879323	0.00132597	Chromosome	0.273907	3.2103	MBDGNAAM_04113			ab initio prediction:Prodigal:002006	hypothetical protein
hemX	reverse	2.3	0.00504062	486.369	2.3	0.599027	0.00132682	Chromosome	0.186606	3.21011	MBDGNAAM_04154		COG:COG2959	ab initio prediction:Prodigal:002006; similar to AA sequence:UniProtKB:P09127	Protein HemX
	reverse	2.3	0.00504143	52.1094	-2.3	-0.619802	0.00133007	Chromosome	0.19312	-3.20941	MBDGNAAM_01028			ab initio prediction:Prodigal:002006	hypothetical protein
fliM	forward	2.3	0.00504143	30.1439	-2.3	-0.707039	0.00133027	Chromosome	0.220305	-3.20937	MBDGNAAM_02158		COG:COG1868	ab initio prediction:Prodigal:002006; similar to AA sequence:UniProtKB:P06974	Flagellar motor switch protein FliM
	forward	2.3	0.00504143	808.106	2.3	0.861887	0.00132946	Chromosome	0.268539	3.20954	MBDGNAAM_04382			ab initio prediction:Prodigal:002006	hypothetical protein
hisC	forward	2.3	0.00506482	277.638	2.3	0.720345	0.00133753	Chromosome	0.22456	3.2078	MBDGNAAM_02299	2.6.1.9	COG:COG0079	ab initio prediction:Prodigal:002006; similar to AA sequence:UniProtKB:P06986	Histidinol-phosphate aminotransferase
frr	forward	2.29	0.00507405	1002.53	2.29	0.526446	0.00134214	Chromosome	0.164165	3.20681	MBDGNAAM_00342		COG:COG0233	ab initio prediction:Prodigal:002006; similar to AA sequence:UniProtKB:P0A805	Ribosome-recycling factor
cmpR	reverse	2.29	0.00507405	59.7702	-2.29	-0.442185	0.00134149	Chromosome	0.137883	-3.20695	MBDGNAAM_02808			ab initio prediction:Prodigal:002006; similar to AA sequence:UniProtKB:Q55459	HTH-type transcriptional activator CmpR
motB	reverse	2.29	0.00509016	29.668	-2.29	-0.742617	0.00134749	Chromosome	0.231658	-3.20567	MBDGNAAM_02106		COG:COG1360	ab initio prediction:Prodigal:002006; similar to AA sequence:UniProtKB:P0AF06	Motility protein B
hypD	forward	2.29	0.00509106	111.213	2.29	0.796179	0.00134882	Chromosome	0.248388	3.20539	MBDGNAAM_02927		COG:COG0409	ab initio prediction:Prodigal:002006; similar to AA sequence:UniProtKB:P24192	Hydrogenase maturation factor HypD
	forward	2.29	0.00516482	25.7455	-2.29	-0.973563	0.00136947	Chromosome	0.304142	-3.20101	MBDGNAAM_01915			ab initio prediction:Prodigal:002006	hypothetical protein
yigB	forward	2.29	0.00516537	89.9246	2.29	0.482	0.00137072	Chromosome	0.15059	3.20075	MBDGNAAM_04165	3.1.3.104	COG:COG1011	ab initio prediction:Prodigal:002006; similar to AA sequence:UniProtKB:P0ADP0	5-amino-6-(5-phospho-D-ribitylamino)uracil phosphatase YigB
trxB	reverse	2.28	0.0051993	815.22	2.28	0.616819	0.00138084	Chromosome	0.192839	3.19863	MBDGNAAM_01102	1.8.1.9	COG:COG0492	ab initio prediction:Prodigal:002006; similar to AA sequence:UniProtKB:P0A9P4	Thioredoxin reductase
hypE	forward	2.28	0.00524265	122.395	2.28	0.793635	0.00139347	Chromosome	0.248322	3.196	MBDGNAAM_02928	4.2.1.-	COG:COG0309	ab initio prediction:Prodigal:002006; similar to AA sequence:UniProtKB:P24193	Carbamoyl dehydratase HypE
flgH_1	forward	2.28	0.00524285	26.0359	-2.28	-0.814098	0.00139465	Chromosome	0.254743	-3.19576	MBDGNAAM_00452			ab initio prediction:Prodigal:002006; protein motif:HAMAP:MF_00415	Flagellar L-ring protein
	forward	2.28	0.00524993	28.6018	-2.28	-0.858324	0.00139878	Chromosome	0.268654	-3.1949	MBDGNAAM_01031			ab initio prediction:Prodigal:002006	hypothetical protein
gpr	forward	2.28	0.00524993	441.631	2.28	0.685048	0.00139788	Chromosome	0.214407	3.19509	MBDGNAAM_03352	1.1.1.-	COG:COG0667	ab initio prediction:Prodigal:002006; similar to AA sequence:UniProtKB:Q46851	L-glyceraldehyde 3-phosphate reductase
gspD	forward	2.28	0.00527907	94.7227	-2.28	-0.646622	0.00140768	Chromosome	0.202508	-3.19307	MBDGNAAM_03673		COG:COG1450	ab initio prediction:Prodigal:002006; similar to AA sequence:UniProtKB:P45758	Putative secretin GspD
wecA	forward	2.27	0.00533847	262.197	2.27	0.410461	0.00142466	Chromosome	0.128687	3.18961	MBDGNAAM_04133	2.7.8.33	COG:COG0472	ab initio prediction:Prodigal:002006; similar to AA sequence:UniProtKB:P0AC78	Undecaprenyl-phosphate alpha-N-acetylglucosaminyl 1-phosphate transferase
yigZ	forward	2.27	0.0053419	148.533	2.27	0.48194	0.00142672	Chromosome	0.151117	3.18919	MBDGNAAM_04221		COG:COG1739	ab initio prediction:Prodigal:002006; similar to AA sequence:UniProtKB:P27862	IMPACT family member YigZ
glnE	reverse	2.27	0.00537427	356.56	2.27	0.449673	0.00143651	Chromosome	0.141087	3.18721	MBDGNAAM_03415		COG:COG1391	ab initio prediction:Prodigal:002006; similar to AA sequence:UniProtKB:P30870	Bifunctional glutamine synthetase adenylyltransferase/adenylyl-removing enzyme
patZ	forward	2.26	0.00544096	712.763	2.26	0.536137	0.00145551	Chromosome	0.168416	3.18341	MBDGNAAM_02815	2.3.1.-	COG:COG0454	ab initio prediction:Prodigal:002006; similar to AA sequence:UniProtKB:P76594	Peptidyl-lysine N-acetyltransferase PatZ
frmA	reverse	2.26	0.00544163	536.819	2.26	0.657511	0.00145685	Chromosome	0.20656	3.18314	MBDGNAAM_00579	1.1.1.284	COG:COG1062	ab initio prediction:Prodigal:002006; similar to AA sequence:UniProtKB:P25437	S-(hydroxymethyl)glutathione dehydrogenase
flhE	reverse	2.26	0.00550204	16.6073	-2.26	-0.761969	0.0014742	Chromosome	0.239635	-3.17971	MBDGNAAM_02095			ab initio prediction:Prodigal:002006; similar to AA sequence:UniProtKB:P0A1N4	Flagellar protein FlhE
galF	reverse	2.26	0.00553741	506.721	2.26	0.656617	0.00148487	Chromosome	0.206638	3.17763	MBDGNAAM_02323	2.7.7.9	COG:COG1210	ab initio prediction:Prodigal:002006; similar to AA sequence:UniProtKB:P0AAB6	UTP--glucose-1-phosphate uridylyltransferase
yqaB	reverse	2.26	0.00553991	121.582	2.26	0.489641	0.00148672	Chromosome	0.154108	3.17726	MBDGNAAM_02888	3.1.3.-	COG:COG0637	ab initio prediction:Prodigal:002006; similar to AA sequence:UniProtKB:P77475	Fructose-1-phosphate phosphatase YqaB
rhtC_1	reverse	2.25	0.00562201	46.4786	-2.25	-0.681384	0.00151237	Chromosome	0.214792	-3.1723	MBDGNAAM_00564		COG:COG1280	ab initio prediction:Prodigal:002006; similar to AA sequence:UniProtKB:P0AG38	Threonine efflux protein
thiD	reverse	2.25	0.00562201	34.5638	-2.25	-0.45894	0.0015117	Chromosome	0.144665	-3.17243	MBDGNAAM_02378	2.7.1.49	COG:COG0351	ab initio prediction:Prodigal:002006; similar to AA sequence:UniProtKB:P76422	Hydroxymethylpyrimidine/phosphomethylpyrimidine kinase
loiP	forward	2.25	0.00562201	251.229	2.25	0.57445	0.00151066	Chromosome	0.181064	3.17263	MBDGNAAM_03162	3.4.24.-	COG:COG0501	ab initio prediction:Prodigal:002006; similar to AA sequence:UniProtKB:P25894	Metalloprotease LoiP
	forward	2.25	0.0056264	801.312	2.25	0.859802	0.00151476	Chromosome	0.271073	3.17184	MBDGNAAM_04345			ab initio prediction:Prodigal:002006	hypothetical protein
rsgA	reverse	2.25	0.00562765	242.162	2.25	0.454946	0.0015163	Chromosome	0.143446	3.17155	MBDGNAAM_04637	3.6.1.-	COG:COG1162	ab initio prediction:Prodigal:002006; similar to AA sequence:UniProtKB:P39286	Small ribosomal subunit biogenesis GTPase RsgA
apbC	reverse	2.25	0.005637	394.412	2.25	0.580731	0.00152002	Chromosome	0.183148	3.17083	MBDGNAAM_02388		COG:COG0489	ab initio prediction:Prodigal:002006; similar to AA sequence:UniProtKB:Q8ZNN5	Iron-sulfur cluster carrier protein
yphB_1	reverse	2.24	0.00570386	43.7499	-2.24	-0.61295	0.00153927	Chromosome	0.193532	-3.16718	MBDGNAAM_02775		COG:COG2017	ab initio prediction:Prodigal:002006; similar to AA sequence:UniProtKB:P76584	putative protein YphB
ydeP	reverse	2.24	0.00570744	93.0462	-2.24	-0.565341	0.00154146	Chromosome	0.178523	-3.16676	MBDGNAAM_01732		COG:COG0243	ab initio prediction:Prodigal:002006; similar to AA sequence:UniProtKB:P77561	Protein YdeP
thrC	forward	2.24	0.00574076	482.913	2.24	0.799375	0.001552	Chromosome	0.252585	3.16478	MBDGNAAM_00176	4.2.3.1	COG:COG0498	ab initio prediction:Prodigal:002006; similar to AA sequence:UniProtKB:P00934	Threonine synthase
ftsZ	forward	2.24	0.00574076	2098.41	2.24	0.709828	0.00155344	Chromosome	0.224309	3.16451	MBDGNAAM_00265		COG:COG0206	ab initio prediction:Prodigal:002006; similar to AA sequence:UniProtKB:P0A9A6	Cell division protein FtsZ
pncA	forward	2.24	0.00574076	102.872	2.24	0.487169	0.00155538	Chromosome	0.153965	3.16415	MBDGNAAM_01992	3.5.1.19	COG:COG1335	ab initio prediction:Prodigal:002006; similar to AA sequence:UniProtKB:P21369	Nicotinamidase
	reverse	2.24	0.00574076	123.627	2.24	0.497438	0.00155498	Chromosome	0.157207	3.16422	MBDGNAAM_03562			ab initio prediction:Prodigal:002006	hypothetical protein
trmL	forward	2.24	0.00574925	67.751	2.24	0.368047	0.00155891	Chromosome	0.116342	3.16349	MBDGNAAM_03963	2.1.1.207	COG:COG0219	ab initio prediction:Prodigal:002006; similar to AA sequence:UniProtKB:P0AGJ7	tRNA (cytidine(34)-2'-O)-methyltransferase
ligB	reverse	2.24	0.00577619	109.161	-2.24	-0.536486	0.00156745	Chromosome	0.169672	-3.1619	MBDGNAAM_04001	6.5.1.2	COG:COG0272	ab initio prediction:Prodigal:002006; similar to AA sequence:UniProtKB:P25772	DNA ligase B
ybcO	forward	2.23	0.00584603	9.9066	-2.23	-0.907575	0.00158766	Chromosome	0.287374	-3.15817	MBDGNAAM_01409	3.1.-.-		ab initio prediction:Prodigal:002006; similar to AA sequence:UniProtKB:P68661	Putative nuclease YbcO
appC	forward	2.23	0.00586901	82.933	-2.23	-0.364746	0.00159515	Chromosome	0.115543	-3.15679	MBDGNAAM_01182	7.1.1.3	COG:COG1271	ab initio prediction:Prodigal:002006; similar to AA sequence:UniProtKB:P26459	Cytochrome bd-II ubiquinol oxidase subunit 1
araJ	reverse	2.23	0.00588592	154.504	-2.23	-0.490226	0.00160101	Chromosome	0.155345	-3.15572	MBDGNAAM_00611		COG:COG2814	ab initio prediction:Prodigal:002006; similar to AA sequence:UniProtKB:P23910	Putative transporter AraJ
mazF	reverse	2.23	0.00588656	70.6339	2.23	0.433557	0.00160245	Chromosome	0.137399	3.15546	MBDGNAAM_02982	3.1.27.-	COG:COG2337	ab initio prediction:Prodigal:002006; similar to AA sequence:UniProtKB:P0AE70	Endoribonuclease toxin MazF
uspG	reverse	2.23	0.00589146	2997.33	2.23	0.73247	0.00160504	Chromosome	0.232162	3.15499	MBDGNAAM_00789		COG:COG0589	ab initio prediction:Prodigal:002006; similar to AA sequence:UniProtKB:P39177	Universal stress protein UP12
	forward	2.23	0.00589347	16.7711	-2.23	-1.05141	0.00160816	Chromosome	0.333312	-3.15442	MBDGNAAM_00500			ab initio prediction:Prodigal:002006	hypothetical protein
nudI	forward	2.23	0.00589347	46.8343	2.23	0.59141	0.00160833	Chromosome	0.187488	3.15439	MBDGNAAM_02526	3.6.1.9	COG:COG0494	ab initio prediction:Prodigal:002006; similar to AA sequence:UniProtKB:P52006	Nucleoside triphosphatase NudI
kgtP_2	forward	2.23	0.00589347	99.4201	-2.23	-0.713538	0.00160938	Chromosome	0.226218	-3.1542	MBDGNAAM_04339			ab initio prediction:Prodigal:002006; similar to AA sequence:UniProtKB:P0AEX3	Alpha-ketoglutarate permease
seqA	forward	2.23	0.00589791	365.522	2.23	0.478931	0.00161185	Chromosome	0.15186	3.15375	MBDGNAAM_00866		COG:COG3057	ab initio prediction:Prodigal:002006; similar to AA sequence:UniProtKB:P0AFY8	Negative modulator of initiation of replication
thi4	forward	2.23	0.00592369	100.417	2.23	1.06341	0.00162017	Chromosome	0.337349	3.15225	MBDGNAAM_00213	2.4.2.59		ab initio prediction:Prodigal:002006; protein motif:HAMAP:MF_00304	Thiamine thiazole synthase
	forward	2.23	0.00594757	215.845	2.23	0.329625	0.00162797	Plasmid_1	0.104615	3.15085	MBDGNAAM_00016			ab initio prediction:Prodigal:002006	hypothetical protein
ycjP	forward	2.22	0.00599769	24.0706	-2.22	-0.927885	0.00164297	Chromosome	0.294738	-3.14817	MBDGNAAM_01609		COG:COG0395	ab initio prediction:Prodigal:002006; similar to AA sequence:UniProtKB:P77716	Inner membrane ABC transporter permease protein YcjP
dgoT	reverse	2.22	0.00599883	60.5936	-2.22	-0.706169	0.00164457	Chromosome	0.224331	-3.14788	MBDGNAAM_04050			ab initio prediction:Prodigal:002006; similar to AA sequence:UniProtKB:P0AA76	D-galactonate transporter
nrdR	forward	2.22	0.00602111	77.9732	2.22	0.4492	0.00165197	Chromosome	0.142759	3.14657	MBDGNAAM_00628		COG:COG1327	ab initio prediction:Prodigal:002006; similar to AA sequence:UniProtKB:P0A8D0	Transcriptional repressor NrdR
ybgU	reverse	2.22	0.00603761	207.444	-2.22	-0.816195	0.00165779	Chromosome	0.259477	-3.14554	MBDGNAAM_00887			ab initio prediction:Prodigal:002006; similar to AA sequence:UniProtKB:P0DPN5	Protein YbgU
thpR	reverse	2.22	0.00607244	40.0126	-2.22	-0.403488	0.00166865	Chromosome	0.128351	-3.14363	MBDGNAAM_00319	3.1.4.58	COG:COG1514	ab initio prediction:Prodigal:002006; similar to AA sequence:UniProtKB:P37025	RNA 2',3'-cyclic phosphodiesterase
lptD	reverse	2.22	0.00608712	2127.2	2.22	0.484454	0.00167399	Chromosome	0.154152	3.1427	MBDGNAAM_00226		COG:COG1452	ab initio prediction:Prodigal:002006; similar to AA sequence:UniProtKB:P31554	LPS-assembly protein LptD
fliS_2	forward	2.21	0.00612862	12.0231	-2.21	-0.836435	0.00168672	Chromosome	0.26634	-3.14048	MBDGNAAM_02139		COG:COG1516	ab initio prediction:Prodigal:002006; similar to AA sequence:UniProtKB:P26609	Flagellar secretion chaperone FliS
yfdE	reverse	2.21	0.00613785	41.8482	-2.21	-0.9961	0.00169057	Chromosome	0.317248	-3.13981	MBDGNAAM_02627	2.8.3.19	COG:COG1804	ab initio prediction:Prodigal:002006; similar to AA sequence:UniProtKB:P76518	Acetyl-CoA:oxalate CoA-transferase
mglA_2	reverse	2.21	0.00614649	43.8277	-2.21	-0.64508	0.00169427	Chromosome	0.205494	-3.13917	MBDGNAAM_02778	7.5.2.11	COG:COG1129	ab initio prediction:Prodigal:002006; similar to AA sequence:UniProtKB:P23924	Galactose/methyl galactoside import ATP-binding protein MglA
	reverse	2.21	0.00615063	61.4633	-2.21	-0.739478	0.00169673	Chromosome	0.235597	-3.13875	MBDGNAAM_02505			ab initio prediction:Prodigal:002006	hypothetical protein
dcuD	reverse	2.21	0.00615106	117.359	2.21	0.791744	0.00169816	Chromosome	0.252269	3.1385	MBDGNAAM_00802		COG:COG3069	ab initio prediction:Prodigal:002006; similar to AA sequence:UniProtKB:P45428	Putative cryptic C4-dicarboxylate transporter DcuD
	forward	2.21	0.00617163	26.5058	-2.21	-0.634639	0.00170516	Chromosome	0.202289	-3.13729	MBDGNAAM_01276			ab initio prediction:Prodigal:002006	hypothetical protein
	forward	2.2	0.00624272	12.6309	-2.2	-0.825277	0.00172614	Chromosome	0.263355	-3.13371	MBDGNAAM_01435			ab initio prediction:Prodigal:002006	hypothetical protein
lptE	reverse	2.2	0.00626627	398.786	2.2	0.542621	0.00173399	Chromosome	0.17323	3.13237	MBDGNAAM_00821		COG:COG2980	ab initio prediction:Prodigal:002006; similar to AA sequence:UniProtKB:P0ADC1	LPS-assembly lipoprotein LptE
	forward	2.2	0.00630252	32.6765	-2.2	-0.8411	0.00174725	Chromosome	0.26871	-3.13014	MBDGNAAM_00490			ab initio prediction:Prodigal:002006	hypothetical protein
	forward	2.2	0.00630252	58.5127	-2.2	-0.587307	0.00174657	Chromosome	0.187623	-3.13025	MBDGNAAM_00561			ab initio prediction:Prodigal:002006	hypothetical protein
gspC2	reverse	2.2	0.00630252	33.6909	-2.2	-0.772629	0.00174807	Chromosome	0.246846	-3.13	MBDGNAAM_03315			ab initio prediction:Prodigal:002006; similar to AA sequence:UniProtKB:E3PJ87	Type II secretion system protein C 2
gudP	reverse	2.2	0.00631078	102.163	2.2	0.86698	0.00175172	Chromosome	0.277045	3.12939	MBDGNAAM_02989			ab initio prediction:Prodigal:002006; similar to AA sequence:UniProtKB:Q46916	putative glucarate transporter
	reverse	2.2	0.00631732	24.3797	-2.2	-0.856545	0.00175753	Chromosome	0.273795	-3.12841	MBDGNAAM_02354			ab initio prediction:Prodigal:002006	hypothetical protein
rbsD	forward	2.2	0.00631732	200.416	-2.2	-0.939976	0.00175759	Chromosome	0.300465	-3.1284	MBDGNAAM_04105	5.4.99.62	COG:COG1869	ab initio prediction:Prodigal:002006; similar to AA sequence:UniProtKB:P04982	D-ribose pyranase
	reverse	2.2	0.00631732	220.36	-2.2	-0.617636	0.00175756	Chromosome	0.197428	-3.12841	MBDGNAAM_04503			ab initio prediction:Prodigal:002006	hypothetical protein
ppc	reverse	2.2	0.00637152	974.306	2.2	0.698889	0.00177404	Chromosome	0.223597	3.12566	MBDGNAAM_04329	4.1.1.31	COG:COG2352	ab initio prediction:Prodigal:002006; similar to AA sequence:UniProtKB:P00864	Phosphoenolpyruvate carboxylase
gatY_1	reverse	2.19	0.0063956	36.8528	-2.19	-0.767994	0.00178211	Chromosome	0.245811	-3.12433	MBDGNAAM_02371	4.1.2.40	COG:COG0191	ab initio prediction:Prodigal:002006; similar to AA sequence:UniProtKB:P0C8J6	D-tagatose-1,6-bisphosphate aldolase subunit GatY
	forward	2.19	0.00640373	83.7604	-2.19	-0.861987	0.00178575	Chromosome	0.275948	-3.12373	MBDGNAAM_00189	3.1.6.-	COG:COG3119	ab initio prediction:Prodigal:002006; similar to AA sequence:UniProtKB:Q8A2H2	N-acetylgalactosamine-6-O-sulfatase
yceI	reverse	2.19	0.00650454	397.431	2.19	0.65894	0.00181525	Chromosome	0.211273	3.1189	MBDGNAAM_01305		COG:COG2353	ab initio prediction:Prodigal:002006; similar to AA sequence:UniProtKB:P0A8X2	Protein YceI
mukF	forward	2.19	0.00651977	218.853	2.19	0.444444	0.0018209	Chromosome	0.142542	3.11799	MBDGNAAM_01133		COG:COG3006	ab initio prediction:Prodigal:002006; similar to AA sequence:UniProtKB:P60293	Chromosome partition protein MukF
	forward	2.18	0.00659603	16.1223	-2.18	-0.941189	0.00184361	Chromosome	0.302212	-3.11433	MBDGNAAM_01038			ab initio prediction:Prodigal:002006	hypothetical protein
preA	forward	2.18	0.00662482	151.479	2.18	0.95697	0.00185308	Chromosome	0.307428	3.11282	MBDGNAAM_02422	1.3.1.1	COG:COG0167	ab initio prediction:Prodigal:002006; similar to AA sequence:UniProtKB:P25889	NAD-dependent dihydropyrimidine dehydrogenase subunit PreA
	reverse	2.17	0.00671913	193.007	2.17	0.463346	0.0018809	Chromosome	0.149062	3.10842	MBDGNAAM_03364			ab initio prediction:Prodigal:002006	hypothetical protein
oxyR_1	reverse	2.17	0.00672026	39.0926	-2.17	-0.839087	0.00188265	Chromosome	0.269964	-3.10815	MBDGNAAM_00932			ab initio prediction:Prodigal:002006; similar to AA sequence:UniProtKB:P0ACQ4	Hydrogen peroxide-inducible genes activator
radA	forward	2.17	0.00673932	144.564	2.17	0.431952	0.00188943	Chromosome	0.139022	3.10708	MBDGNAAM_00158	3.6.4.-	COG:COG1066	ab initio prediction:Prodigal:002006; similar to AA sequence:UniProtKB:P24554	DNA repair protein RadA
	reverse	2.17	0.00676363	36.0791	-2.17	-0.571302	0.0018977	Chromosome	0.183947	-3.10579	MBDGNAAM_00746			ab initio prediction:Prodigal:002006	hypothetical protein
qmcA	reverse	2.17	0.00677848	310.773	2.17	0.701863	0.00190332	Chromosome	0.226049	3.10492	MBDGNAAM_00707		COG:COG0330	ab initio prediction:Prodigal:002006; similar to AA sequence:UniProtKB:P0AA53	Protein QmcA
cusS	reverse	2.16	0.0068762	88.5904	-2.16	-0.387656	0.00193311	Chromosome	0.125037	-3.10032	MBDGNAAM_00749	2.7.13.3	COG:COG0642	ab initio prediction:Prodigal:002006; similar to AA sequence:UniProtKB:P77485	Sensor histidine kinase CusS
elbB	reverse	2.16	0.0068762	197.828	2.16	0.717068	0.0019337	Chromosome	0.231295	3.10023	MBDGNAAM_03560	4.2.1.-	COG:COG3155	ab initio prediction:Prodigal:002006; similar to AA sequence:UniProtKB:P0ABU5	Glyoxalase ElbB
rpmJ	reverse	2.16	0.00689941	3556.91	2.16	0.902239	0.00194171	Chromosome	0.291138	3.09901	MBDGNAAM_03647		COG:COG0257	ab initio prediction:Prodigal:002006; similar to AA sequence:UniProtKB:P0A7Q6	50S ribosomal protein L36
hslO	forward	2.16	0.00699658	262.526	2.16	0.445549	0.00197055	Chromosome	0.143975	3.09464	MBDGNAAM_03744		COG:COG1281	ab initio prediction:Prodigal:002006; similar to AA sequence:UniProtKB:P0A6Y5	33 kDa chaperonin
kbaY_4	reverse	2.15	0.00702098	44.7207	-2.15	-0.687336	0.00197893	Chromosome	0.222196	-3.09338	MBDGNAAM_04013	4.1.2.40	COG:COG0191	ab initio prediction:Prodigal:002006; similar to AA sequence:UniProtKB:P0AB74	D-tagatose-1,6-bisphosphate aldolase subunit KbaY
flgC_1	forward	2.15	0.00704085	15.6061	-2.15	-0.874574	0.00198604	Chromosome	0.282822	-3.09231	MBDGNAAM_00447		COG:COG1558	ab initio prediction:Prodigal:002006; similar to AA sequence:UniProtKB:P0A1I7	Flagellar basal-body rod protein FlgC
dacB	forward	2.15	0.00704241	178.121	2.15	0.295598	0.00198798	Chromosome	0.0956003	3.09202	MBDGNAAM_03533	3.4.16.4	COG:COG2027	ab initio prediction:Prodigal:002006; similar to AA sequence:UniProtKB:P24228	D-alanyl-D-alanine carboxypeptidase DacB
rseC	reverse	2.15	0.00705078	44.8247	-2.15	-0.483458	0.00199185	Chromosome	0.156386	-3.09144	MBDGNAAM_02801		COG:COG3086	ab initio prediction:Prodigal:002006; similar to AA sequence:UniProtKB:P46187	Protein RseC
pspB_1	forward	2.15	0.00706603	104.59	2.15	0.332453	0.00199768	Chromosome	0.10757	3.09058	MBDGNAAM_00166	3.1.3.3	COG:COG0406	ab initio prediction:Prodigal:002006; similar to AA sequence:UniProtKB:D3DFP8	Putative phosphoserine phosphatase 2
atpF	reverse	2.15	0.00710262	1980.69	2.15	0.899586	0.00200954	Chromosome	0.29124	3.08882	MBDGNAAM_04093		COG:COG0711	ab initio prediction:Prodigal:002006; similar to AA sequence:UniProtKB:P0ABA0	ATP synthase subunit b
phnF	reverse	2.15	0.00710675	31.2608	-2.15	-0.767335	0.00201223	Chromosome	0.248456	-3.08842	MBDGNAAM_04499		COG:COG2188	ab initio prediction:Prodigal:002006; similar to AA sequence:UniProtKB:P16684	putative transcriptional regulator PhnF
cheY	reverse	2.15	0.00710817	15.9923	-2.15	-0.851617	0.00201416	Chromosome	0.275771	-3.08814	MBDGNAAM_02099		COG:COG0784	ab initio prediction:Prodigal:002006; similar to AA sequence:UniProtKB:P0AE67	Chemotaxis protein CheY
ves	reverse	2.15	0.00711217	33.1298	-2.15	-0.606568	0.00201681	Chromosome	0.196444	-3.08775	MBDGNAAM_01967		COG:COG3758	ab initio prediction:Prodigal:002006; similar to AA sequence:UniProtKB:P76214	Protein Ves
proB	forward	2.14	0.00716663	181.251	2.14	0.36507	0.0020338	Chromosome	0.118327	3.08525	MBDGNAAM_00484	2.7.2.11	COG:COG0263	ab initio prediction:Prodigal:002006; similar to AA sequence:UniProtKB:P0A7B5	Glutamate 5-kinase
ydiV_2	reverse	2.14	0.00718034	84.1706	2.14	0.608744	0.00203922	Chromosome	0.197358	3.08446	MBDGNAAM_01934		COG:COG2200	ab initio prediction:Prodigal:002006; similar to AA sequence:UniProtKB:P76204	Putative anti-FlhC(2)FlhD(4) factor YdiV
	forward	2.14	0.00723526	44.9829	-2.14	-0.625769	0.00205637	Chromosome	0.203042	-3.08197	MBDGNAAM_00469			ab initio prediction:Prodigal:002006	hypothetical protein
creD	forward	2.14	0.00724656	70.5931	-2.14	-0.563833	0.00206121	Chromosome	0.182987	-3.08127	MBDGNAAM_00171		COG:COG4452	ab initio prediction:Prodigal:002006; similar to AA sequence:UniProtKB:P08369	Inner membrane protein CreD
dsdX	forward	2.14	0.00724656	66.7351	-2.14	-0.639257	0.00206346	Chromosome	0.207488	-3.08094	MBDGNAAM_02621			ab initio prediction:Prodigal:002006; similar to AA sequence:UniProtKB:A0A0H2VAP9	D-serine transporter DsdX
raiA	forward	2.14	0.00724656	12889.7	2.14	0.868389	0.00206541	Chromosome	0.281884	3.08066	MBDGNAAM_02831		COG:COG1544	ab initio prediction:Prodigal:002006; similar to AA sequence:UniProtKB:P0AD49	Ribosome-associated inhibitor A
	reverse	2.14	0.00724656	25.8804	-2.14	-0.686067	0.00206579	Chromosome	0.222705	-3.08061	MBDGNAAM_02965			ab initio prediction:Prodigal:002006	hypothetical protein
yeiG	forward	2.14	0.00725516	413.657	2.14	0.604348	0.0020698	Chromosome	0.196215	3.08003	MBDGNAAM_02429	3.1.2.12	COG:COG0627	ab initio prediction:Prodigal:002006; similar to AA sequence:UniProtKB:P33018	S-formylglutathione hydrolase YeiG
dnaT	reverse	2.14	0.00726238	88.541	2.14	0.401237	0.00207341	Chromosome	0.130292	3.07951	MBDGNAAM_00128			ab initio prediction:Prodigal:002006; similar to AA sequence:UniProtKB:P0A8J2	Primosomal protein 1
cpxP	forward	2.14	0.00726616	1962.08	-2.14	-0.847914	0.00207605	Chromosome	0.275374	-3.07913	MBDGNAAM_04282		COG:COG3678	ab initio prediction:Prodigal:002006; similar to AA sequence:UniProtKB:P0AE85	Periplasmic protein CpxP
gdhA	forward	2.14	0.00727778	739.848	2.14	0.648483	0.0020856	Chromosome	0.210699	3.07776	MBDGNAAM_01986	1.4.1.4	COG:COG0334	ab initio prediction:Prodigal:002006; similar to AA sequence:UniProtKB:P00370	NADP-specific glutamate dehydrogenase
yfdX	reverse	2.14	0.00727778	39.4296	-2.14	-0.865363	0.00208456	Chromosome	0.281153	-3.07791	MBDGNAAM_02631			ab initio prediction:Prodigal:002006; similar to AA sequence:UniProtKB:P76520	Protein YfdX
ypdF	reverse	2.14	0.00727778	25.2195	-2.14	-0.880288	0.00208406	Chromosome	0.285995	-3.07798	MBDGNAAM_02641	3.4.11.-	COG:COG0006	ab initio prediction:Prodigal:002006; similar to AA sequence:UniProtKB:P76524	Aminopeptidase YpdF
yhfX	reverse	2.14	0.00727778	56.1856	-2.14	-0.7351	0.00208184	Chromosome	0.2388	-3.0783	MBDGNAAM_03724		COG:COG3457	ab initio prediction:Prodigal:002006; similar to AA sequence:UniProtKB:P45550	putative protein YhfX
ftsY	reverse	2.14	0.00728072	165.875	2.14	0.349656	0.002088	Chromosome	0.11362	3.07742	MBDGNAAM_03812		COG:COG0552	ab initio prediction:Prodigal:002006; similar to AA sequence:UniProtKB:P10121	Signal recognition particle receptor FtsY
mdoB_1	reverse	2.14	0.00730286	213.803	2.14	0.385646	0.00209659	Chromosome	0.125364	3.0762	MBDGNAAM_00125	2.7.8.20		ab initio prediction:Prodigal:002006; protein motif:HAMAP:MF_01070	Phosphoglycerol transferase I
rbsK_2	forward	2.14	0.00730286	140.463	2.14	0.349751	0.00209904	Chromosome	0.113709	3.07585	MBDGNAAM_04109	2.7.1.15	COG:COG0524	ab initio prediction:Prodigal:002006; similar to AA sequence:UniProtKB:P0A9J6	Ribokinase
ubiB	forward	2.14	0.00730286	375.493	2.14	0.440869	0.00209828	Chromosome	0.143327	3.07596	MBDGNAAM_04210	2.7.-.-	COG:COG0661	ab initio prediction:Prodigal:002006; similar to AA sequence:UniProtKB:P0A6A0	putative protein kinase UbiB
gspK_1	reverse	2.14	0.00730821	30.362	-2.14	-0.841695	0.00210215	Chromosome	0.273686	-3.07541	MBDGNAAM_03307		COG:COG3156	ab initio prediction:Prodigal:002006; similar to AA sequence:UniProtKB:P45762	Putative type II secretion system protein K
ribD	forward	2.14	0.00732434	180.782	2.14	0.428986	0.00210836	Chromosome	0.139529	3.07453	MBDGNAAM_00629		COG:COG0117	ab initio prediction:Prodigal:002006; similar to AA sequence:UniProtKB:P25539	Riboflavin biosynthesis protein RibD
	reverse	2.14	0.00732768	38.5563	-2.14	-0.529329	0.00211089	Chromosome	0.172186	-3.07417	MBDGNAAM_03050			ab initio prediction:Prodigal:002006	hypothetical protein
pncC_2	reverse	2.13	0.00735685	107.696	2.13	0.482297	0.00212087	Chromosome	0.156959	3.07276	MBDGNAAM_02898	3.5.1.42	COG:COG1546	ab initio prediction:Prodigal:002006; similar to AA sequence:UniProtKB:P0A6G3	Nicotinamide-nucleotide amidohydrolase PncC
clpV1_2	forward	2.13	0.00738238	86.1469	-2.13	-0.863809	0.0021298	Chromosome	0.281233	-3.07151	MBDGNAAM_03022		COG:COG0542	ab initio prediction:Prodigal:002006; similar to AA sequence:UniProtKB:Q9I742	Protein ClpV1
dpiB	forward	2.13	0.00740573	71.6832	-2.13	-0.645021	0.00213813	Chromosome	0.210081	-3.07034	MBDGNAAM_00800	2.7.13.3	COG:COG3290	ab initio prediction:Prodigal:002006; similar to AA sequence:UniProtKB:P77510	Sensor histidine kinase DpiB
yqjE	forward	2.13	0.00742475	634.897	2.13	0.699544	0.00214521	Chromosome	0.227912	3.06936	MBDGNAAM_03460		COG:COG5393	ab initio prediction:Prodigal:002006; similar to AA sequence:UniProtKB:P64585	Inner membrane protein YqjE
yhfS	reverse	2.13	0.0074462	40.4918	-2.13	-0.717184	0.002153	Chromosome	0.233742	-3.06827	MBDGNAAM_03719			ab initio prediction:Prodigal:002006; similar to AA sequence:UniProtKB:P45545	putative protein YhfS
zraP	reverse	2.13	0.00745036	443.441	2.13	1.17754	0.0021558	Chromosome	0.383829	3.06788	MBDGNAAM_04376		COG:COG3678	ab initio prediction:Prodigal:002006; similar to AA sequence:UniProtKB:P0AAA9	Zinc resistance-associated protein
ydhC	forward	2.13	0.00749037	54.1114	-2.13	-0.546179	0.00216898	Chromosome	0.178137	-3.06606	MBDGNAAM_01886			ab initio prediction:Prodigal:002006; similar to AA sequence:UniProtKB:P37597	Inner membrane transport protein YdhC
pmbA	forward	2.13	0.00749846	275.488	2.13	0.385634	0.00217293	Chromosome	0.125797	3.06552	MBDGNAAM_04714	3.4.-.-	COG:COG0312	ab initio prediction:Prodigal:002006; similar to AA sequence:UniProtKB:P0AFK0	Metalloprotease PmbA
pepA	reverse	2.12	0.00750597	697.783	2.12	0.617647	0.00217672	Chromosome	0.201516	3.065	MBDGNAAM_04737	3.4.11.1	COG:COG0260	ab initio prediction:Prodigal:002006; similar to AA sequence:UniProtKB:P68767	Cytosol aminopeptidase
kpsT	reverse	2.12	0.00751163	90.7727	2.12	1.03896	0.00217996	Chromosome	0.339025	3.06455	MBDGNAAM_03303			ab initio prediction:Prodigal:002006; similar to AA sequence:UniProtKB:P23888	Polysialic acid transport ATP-binding protein KpsT
yfcE	reverse	2.12	0.0075885	161.283	2.12	0.360117	0.0022039	Chromosome	0.117636	3.06128	MBDGNAAM_02573	3.1.4.-	COG:COG0622	ab initio prediction:Prodigal:002006; similar to AA sequence:UniProtKB:P67095	Phosphodiesterase YfcE
	forward	2.12	0.0075985	15.9051	-2.12	-0.76056	0.00220843	Chromosome	0.248495	-3.06067	MBDGNAAM_01052			ab initio prediction:Prodigal:002006	hypothetical protein
yniD	forward	2.12	0.00759998	13.9057	-2.12	-0.912677	0.00221126	Chromosome	0.298233	-3.06029	MBDGNAAM_01947			ab initio prediction:Prodigal:002006; similar to AA sequence:UniProtKB:Q2EES1	putative protein YniD
atoA	forward	2.12	0.00759998	19.5719	-2.12	-0.831714	0.00221212	Chromosome	0.271787	-3.06017	MBDGNAAM_02498	2.8.3.8	COG:COG2057	ab initio prediction:Prodigal:002006; similar to AA sequence:UniProtKB:P76459	Acetate CoA-transferase subunit beta
	forward	2.12	0.0076047	15.3158	-2.12	-0.683079	0.00221546	Chromosome	0.223249	-3.05972	MBDGNAAM_01486			ab initio prediction:Prodigal:002006	hypothetical protein
ywrO	reverse	2.12	0.0076047	80.5959	-2.12	-0.476046	0.00221675	Chromosome	0.155594	-3.05954	MBDGNAAM_03700	1.6.99.-	COG:COG2249	ab initio prediction:Prodigal:002006; similar to AA sequence:UniProtKB:P80871	General stress protein 14
fliJ	forward	2.12	0.00761316	11.7247	-2.12	-0.72704	0.00222085	Chromosome	0.237673	-3.05899	MBDGNAAM_02155		COG:COG2882	ab initio prediction:Prodigal:002006; similar to AA sequence:UniProtKB:P52613	Flagellar FliJ protein
pgaB	reverse	2.12	0.00765833	69.4137	-2.12	-0.791586	0.00223566	Chromosome	0.258942	-3.057	MBDGNAAM_01218	3.5.1.-	COG:COG0726	ab initio prediction:Prodigal:002006; similar to AA sequence:UniProtKB:P75906	Poly-beta-1,6-N-acetyl-D-glucosamine N-deacetylase
	forward	2.11	0.00770903	7.63196	-2.11	-0.940958	0.00225211	Chromosome	0.308026	-3.0548	MBDGNAAM_01408			ab initio prediction:Prodigal:002006	hypothetical protein
gloC	forward	2.11	0.00771149	292.405	-2.11	-0.623042	0.00225448	Chromosome	0.203976	-3.05448	MBDGNAAM_01138	3.1.2.6	COG:COG0491	ab initio prediction:Prodigal:002006; similar to AA sequence:UniProtKB:P75849	Hydroxyacylglutathione hydrolase GloC
topB_1	forward	2.11	0.00771363	239.395	-2.11	-0.570315	0.00225676	Plasmid_1	0.186732	-3.05418	MBDGNAAM_00063	5.6.2.1	COG:COG0550	ab initio prediction:Prodigal:002006; similar to AA sequence:UniProtKB:P14294	DNA topoisomerase 3
kdpB	reverse	2.11	0.00772114	72.783	-2.11	-0.64456	0.00226227	Chromosome	0.211092	-3.05345	MBDGNAAM_00873	7.2.2.6	COG:COG2216	ab initio prediction:Prodigal:002006; similar to AA sequence:UniProtKB:P03960	Potassium-transporting ATPase ATP-binding subunit
csgF	reverse	2.11	0.00772114	42.3137	-2.11	-0.701413	0.0022614	Chromosome	0.229703	-3.05357	MBDGNAAM_01288			ab initio prediction:Prodigal:002006; similar to AA sequence:UniProtKB:P0AE98	Curli production assembly/transport component CsgF
ilvD	forward	2.11	0.00772244	586.273	2.11	0.625898	0.0022643	Chromosome	0.204999	3.05318	MBDGNAAM_04123	4.2.1.9	COG:COG0129	ab initio prediction:Prodigal:002006; similar to AA sequence:UniProtKB:P05791	Dihydroxy-acid dehydratase
recF	reverse	2.11	0.00775571	120.197	2.11	0.426529	0.00227572	Chromosome	0.139769	3.05167	MBDGNAAM_04059		COG:COG1195	ab initio prediction:Prodigal:002006; similar to AA sequence:UniProtKB:P0A7H0	DNA replication and repair protein RecF
cbtA_2	forward	2.11	0.00779791	12.9331	-2.11	-0.856781	0.00228977	Chromosome	0.280928	-3.04982	MBDGNAAM_03286			ab initio prediction:Prodigal:002006; similar to AA sequence:UniProtKB:P64524	Cytoskeleton-binding toxin CbtA
ccpA	reverse	2.1	0.00789219	103.471	-2.1	-1.10438	0.00232083	Chromosome	0.362595	-3.04577	MBDGNAAM_01617		COG:COG1609	ab initio prediction:Prodigal:002006; similar to AA sequence:UniProtKB:P46828	Catabolite control protein A
	reverse	2.1	0.00789219	57.5906	-2.1	-0.911748	0.00231942	Chromosome	0.299331	-3.04596	MBDGNAAM_01765			ab initio prediction:Prodigal:002006	hypothetical protein
astD_2	forward	2.1	0.0079211	58.2433	-2.1	-0.546474	0.00233103	Chromosome	0.179498	-3.04445	MBDGNAAM_02281	1.2.1.71		ab initio prediction:Prodigal:002006; protein motif:HAMAP:MF_01174	N-succinylglutamate 5-semialdehyde dehydrogenase
	forward	2.1	0.00794063	263.319	2.1	0.345293	0.00233848	Chromosome	0.113453	3.04349	MBDGNAAM_01084			ab initio prediction:Prodigal:002006	hypothetical protein
	reverse	2.1	0.00800283	74.0799	2.1	0.445901	0.00235851	Chromosome	0.146633	3.04093	MBDGNAAM_00126			ab initio prediction:Prodigal:002006	hypothetical protein
epd	reverse	2.09	0.00805074	398.94	2.09	0.454426	0.00237436	Chromosome	0.149536	3.03891	MBDGNAAM_03148	1.2.1.72	COG:COG0057	ab initio prediction:Prodigal:002006; similar to AA sequence:UniProtKB:P0A9B6	D-erythrose-4-phosphate dehydrogenase
	forward	2.09	0.00806161	12.9484	-2.09	-0.81881	0.00237929	Chromosome	0.269497	-3.03829	MBDGNAAM_01024			ab initio prediction:Prodigal:002006	hypothetical protein
	reverse	2.09	0.0080663	62.1566	-2.09	-0.362859	0.00238327	Chromosome	0.119449	-3.03778	MBDGNAAM_01250			ab initio prediction:Prodigal:002006	hypothetical protein
sufB	reverse	2.09	0.0080663	537.525	2.09	0.616329	0.00238413	Chromosome	0.202895	3.03767	MBDGNAAM_01909		COG:COG0719	ab initio prediction:Prodigal:002006; similar to AA sequence:UniProtKB:P77522	FeS cluster assembly protein SufB
[truncated: 3,289 more rows]

[truncated: 7 more sheets: Table S11, Table S12, Table S13, Table S14, Table S15, Table S16, Table S17]
